# Supplementary material for: Does university-industry collaboration improve firm productivity? Evidence from China
Source: PLoS One. 2024 Jul 26;19(7):e0305695. doi: 10.1371/journal.pone.0305695 (PMC11280223; doi:10.1371/journal.pone.0305695)
Supplement: S1 File Data — (ZIP) [file pone.0305695.s001.zip]

Archive with 7 entries (7 files):
- S1 Data/Code.do
- S1 Data/Data_Heterogeneity_Analysis_Intellectual_property_density.dta
- S1 Data/Data_Heterogeneity_Analysis_Non_intellectual_property_density.dta
- S1 Data/Data_Heterogeneity_Analysis_Non_tech_density.dta
- S1 Data/Data_Heterogeneity_Analysis_Tech_density.dta
- S1 Data/Data_Main_Result.dta
- S1 Data/Log_Result.smcl
