# Supplementary material for: Does university-industry collaboration improve firm productivity? Evidence from China
Source: PLoS One. 2024 Jul 26;19(7):e0305695. doi: 10.1371/journal.pone.0305695 (PMC11280223; doi:10.1371/journal.pone.0305695)
Supplement: S1 File Data — (ZIP) [file pone.0305695.s001.zip › S1 Data/Code.do]

*************************** The statement of Control Variables**********************************

***All variables are in log forms.
***lnexp_stk_85 is log form of firms R&D expense(perpetual inventory system).
***lntol_ast is the log form of firms' total corporate assets.
***lncpt_stk is the log form of firms' net fixed assets.
***lntol_current_ast is the log form of firm cash flows.

global acontrol1_list "lnexp_stk_85 lntol_ast"
global acontrol2_list "lnexp_stk_85 lntol_ast lncpt_stk"
global acontrol3_list "lnexp_stk_85 lntol_ast lncpt_stk lntol_current_ast"


***************************           Main Reslut          **********************************


reghdfe op_tfp_2 whpunv_cor_pat $acontrol3_list , a(symbol1 year1_y) cluster(symbol1)


***************************         Robustness Test        **********************************

*** Change the lag year of TFP(Change to 1 year lag)
reghdfe op_tfp_1 whpunv_cor_pat $acontrol3_list, a(symbol1 year1_y) cluster(symbol1)

*** Change the calculation method of TFP(LP Method)
reghdfe lp_tfp_2 whpunv_cor_pat $acontrol3_list, a(symbol1 year1_y) cluster(symbol1)

*** Control the firms' indudtry fixed effects
reghdfe op_tfp_2 whpunv_cor_pat $acontrol3_list, a(indst1 symbol1 year1_y) cluster(symbol1)
reghdfe op_tfp_2 whpunv_cor_pat $acontrol3_list, a(indst1#symbol1 symbol1 year1_y) cluster(symbol1)
reghdfe op_tfp_2 whpunv_cor_pat $acontrol3_list, a(indst1 indst1#symbol1 symbol1 year1_y) cluster(symbol1)

*** Control the firms' located city fixed effects
reghdfe op_tfp_2 whpunv_cor_pat $acontrol3_list, a(citycode symbol1 year1_y) cluster(symbol1)
reghdfe op_tfp_2 whpunv_cor_pat $acontrol3_list, a(citycode#symbol1 symbol1 year1_y) cluster(symbol1)
reghdfe op_tfp_2 whpunv_cor_pat $acontrol3_list, a(citycode citycode#symbol1 symbol1 year1_y) cluster(symbol1)

*** Control the firms' located province fixed effects
reghdfe op_tfp_2 whpunv_cor_pat $acontrol3_list, a(provincecode symbol1 year1_y) cluster(symbol1)
reghdfe op_tfp_2 whpunv_cor_pat $acontrol3_list, a(provincecode#symbol1 symbol1 year1_y) cluster(symbol1)
reghdfe op_tfp_2 whpunv_cor_pat $acontrol3_list, a(provincecode provincecode#symbol1 symbol1 year1_y) cluster(symbol1)

***************************         Endogenous Processing        **********************************

******Instrumental variable method******
*** Bartik IVs
***In this study, the number of patents filed by participating policy universities within 50 and 150 km were selected to construct the IVs.
***Bartik 2 is constructed by the PM-JBSK Laboratory Bases policy and the number of universities located within 50km of firms.
***Bartik 7 is constructed by the PM-JBSK Laboratory Bases policy and the number of universities located within 150km of firms.

ivreghdfe op_tfp_1 (whp= BartikIV_2 ) $acontrol3_list,first a(symbol1 year1_y) cluster(symbol1)
ivreghdfe op_tfp_1 (whp= BartikIV_5 ) $acontrol3_list,first a(symbol1 year1_y) cluster(symbol1)

***************************         Mechanism Analysis        **********************************
******Mechanism 1- Firms' Innovation quality and scale******
***lncra_scale_2 is the number of firms that applied for patents in year T+2.
***lncn_cita_2 is the number of applied patents' citations in year T+2.

reghdfe lncra_scale_2 whpunv_cor_pat $acontrol3_list, a(symbol1 year1_y) cluster(symbol1)
reghdfe lncn_cita_2 whpunv_cor_pat $acontrol3_list, a(symbol1 year1_y) cluster(symbol1)

******Mechanism 2- Firms' internalization capability******
***lnacm_city_5_tol is the extent to which the firm internalizes the research from a university within the same city.
***As the internalization considers university research from T+1 to T+5, this whpunv_cor_pat only has a year lag.
***lnacm_prov_5_tol is of firms' extent internalization of the research from a university within the same province.
***lnacm_5_ipc4_city_dev is the firms' internalization of the same-city university's cross-field research.
***lnacm_5_ipc4_city_prof is firms' internalization of the same-city university's same-field research.
***lnacm_5_ipc4_prov_dev is the firms' internalization of the same-province university's cross-field research.
***lnacm_5_ipc4_prov_prof is firms' internalization of the same-province university's same-field research.

reghdfe lnacm_city_5_tol L.whpunv_cor_pat $acontrol3_list, a(symbol1 year1_y) cluster(symbol1)
reghdfe lnacm_prov_5_tol L.whpunv_cor_pat $acontrol3_list, a(symbol1 year1_y) cluster(symbol1)

reghdfe lnacm_5_ipc4_city_dev L.whpunv_cor_pat $acontrol3_list, a(symbol1 year1_y) cluster(symbol1)
reghdfe lnacm_5_ipc4_city_prof L.whpunv_cor_pat $acontrol3_list, a(symbol1 year1_y) cluster(symbol1)
reghdfe lnacm_5_ipc4_prov_dev L.whpunv_cor_pat $acontrol3_list, a(symbol1 year1_y) cluster(symbol1)
reghdfe lnacm_5_ipc4_prov_prof L.whpunv_cor_pat $acontrol3_list, a(symbol1 year1_y) cluster(symbol1)

******Mechanism 2- the width of firms' research ******
***num_ds_ipc_4 is the number of research fields according to firms' design patents.
***num_utt_ipc_4 is the number of research fields according to firms' utility patents.
***num_tl_ipc_4 is the number of research fields according to firms' all three kinds of patents.

reghdfe F2.num_ds_ipc_4 whpunv_cor_pat $acontrol3_list, a( symbol1 year1_y) cluster(symbol1)
reghdfe F2.num_utt_ipc_4 whpunv_cor_pat $acontrol3_list, a( symbol1 year1_y) cluster(symbol1)
reghdfe F2.num_tl_ipc_4 whpunv_cor_pat $acontrol3_list, a( symbol1 year1_y) cluster(symbol1)


***************************         Heterogeneity Analysis        **********************************

******Heterogeneity Analysis 1: the number of UIC patent from different distant******
***lnkm_0_100_num is the log form of UIC patents' number that the university is located from 0 km to 100 km.
***lnkm_100_300_num is the log form of UIC patents' number that the university is located from 100 km to 300 km.
***lnkm_300_500_num is the log form of UIC patents' number that the university is located from 300 km to 500 km.
***lnkm_500_num is the log form of the UIC patents' number, which the university is located in, which is more significant than 500 km.

reghdfe op_tfp_2  lnkm_0_100_num  lnkm_100_300_num lnkm_300_500_num lnkm_500_num $acontrol3_list, a(symbol1 year1_y) cluster(symbol1)

******Heterogeneity Analysis 2: the different impact of firms' different kinds of UIC patents ******
***lncity_num is the log form of the UIC patents' number that the collaborated university is in the same city as the firm.
***lnncity_num is the log form of the UIC patents' number, which the university is located in the distinct city of the firm.
***lnprov_ncity_num is the log form of the UIC patents' number, which shows that the university is located in the same province but in the distinct city of the firm.
***lnnprov_num is the log form of the UIC patents' number, which the university is located in the distinct province of the firm.

reghdfe op_tfp_2 lncity_num lnprov_ncity_num lnnprov_num $acontrol3_list, a(symbol1 year1_y) cluster(symbol1)
reghdfe op_tfp_2 lncity_num lnncity_num $acontrol3_list, a(symbol1 year1_y) cluster(symbol1)
reghdfe op_tfp_2 lnprov_num lnnprov_num $acontrol3_list, a(symbol1 year1_y) cluster(symbol1)


***************************         Heterogeneity Analysis        **********************************
***The result of firms in tech-density indudtry
***please use the Tech_density.dta
reghdfe op_tfp_2 whpunv_cor_pat $acontrol3_list, a(symbol1 year1_y) cluster(symbol1)

***The result of firms in non-tech-density indudtry
***please use the Tech_density.dta
reghdfe op_tfp_2 whpunv_cor_pat $acontrol3_list, a(symbol1 year1_y) cluster(symbol1)

***The result of firms in intellectual-property-density indudtry
***please use the Intellectual_property_density.dta
reghdfe op_tfp_2 whpunv_cor_pat $acontrol3_list, a(symbol1 year1_y) cluster(symbol1)

***The result of firms in Non-intellectual-property-density indudtry
***please use the Non_intellectual_property_density.dta
reghdfe op_tfp_2 whpunv_cor_pat $acontrol3_list, a(symbol1 year1_y) cluster(symbol1)
