# Supplementary material for: Does university-industry collaboration improve firm productivity? Evidence from China
Source: PLoS One. 2024 Jul 26;19(7):e0305695. doi: 10.1371/journal.pone.0305695 (PMC11280223; doi:10.1371/journal.pone.0305695)
Supplement: S1 File Data — (ZIP) [file pone.0305695.s001.zip › S1 Data/Log_Result.smcl]

{smcl}
{com}{sf}{ul off}{txt}{.-}
      name:  {res}<unnamed>
       {txt}log:  {res}C:\Users\67546\Desktop\First Review\S7 Log_Result.smcl
  {txt}log type:  {res}smcl
 {txt}opened on:  {res}11 Mar 2024, 21:45:56

{com}. *************************** The statement of Control Variables**********************************

. 
. 
. 
. ***All variables are in log forms.

. 
. ***lnexp_stk_85 is log form of firms R&D expense(perpetual inventory system).

. 
. ***lntol_ast is the log form of firms' total corporate assets.

. 
. ***lncpt_stk is the log form of firms' net fixed assets.

. 
. ***lntol_current_ast is the log form of firm cash flows.

. 
. 
. 
. global acontrol1_list "lnexp_stk_85 lntol_ast"

. 
. global acontrol2_list "lnexp_stk_85 lntol_ast lncpt_stk"

. 
. global acontrol3_list "lnexp_stk_85 lntol_ast lncpt_stk lntol_current_ast"

. 
. 
. 
. 
. 
. 
. 
. ***************************           Main Reslut          **********************************

. 
. 
. 
. 
. 
. reghdfe op_tfp_2 whpunv_cor_pat $acontrol3_list , a(symbol1 year1_y) cluster(symbol1)
{res}{txt}(dropped 124 {browse "http://scorreia.com/research/singletons.pdf":singleton observations})
{res}{txt}({browse "http://scorreia.com/research/hdfe.pdf":MWFE estimator} converged in 6 iterations)
{res}
{txt}HDFE Linear regression{col 51}Number of obs{col 67}= {res}    14,706
{txt}Absorbing 2 HDFE groups{col 51}F({res}   5{txt},{res}   2349{txt}){col 67}= {res}      4.51
{txt}Statistics robust to heteroskedasticity{col 51}Prob > F{col 67}= {res}    0.0004
{txt}{col 51}R-squared{col 67}= {res}    0.5658
{txt}{col 51}Adj R-squared{col 67}= {res}    0.4827
{txt}{col 51}Within R-sq.{col 67}= {res}    0.0027
{txt}{col 1}Number of clusters ({res}symbol1{txt}) {col 30}= {res}     2,350{txt}{col 51}Root MSE{col 67}= {res}    0.6171

{txt}{ralign 83:(Std. Err. adjusted for {res:2,350} clusters in symbol1)}
{hline 18}{c TT}{hline 11}{hline 11}{hline 9}{hline 8}{hline 13}{hline 12}
{col 19}{c |}{col 31}    Robust
{col 1}         op_tfp_2{col 19}{c |}      Coef.{col 31}   Std. Err.{col 43}      t{col 51}   P>|t|{col 59}     [95% Con{col 72}f. Interval]
{hline 18}{c +}{hline 11}{hline 11}{hline 9}{hline 8}{hline 13}{hline 12}
{space 3}whpunv_cor_pat {c |}{col 19}{res}{space 2} .1434262{col 31}{space 2} .0366589{col 42}{space 1}    3.91{col 51}{space 3}0.000{col 59}{space 4}  .071539{col 72}{space 3} .2153135
{txt}{space 5}lnexp_stk_85 {c |}{col 19}{res}{space 2}-.0012408{col 31}{space 2} .0024936{col 42}{space 1}   -0.50{col 51}{space 3}0.619{col 59}{space 4}-.0061308{col 72}{space 3} .0036491
{txt}{space 8}lntol_ast {c |}{col 19}{res}{space 2} .0336885{col 31}{space 2} .0348919{col 42}{space 1}    0.97{col 51}{space 3}0.334{col 59}{space 4}-.0347337{col 72}{space 3} .1021106
{txt}{space 8}lncpt_stk {c |}{col 19}{res}{space 2}-.0043262{col 31}{space 2} .0236364{col 42}{space 1}   -0.18{col 51}{space 3}0.855{col 59}{space 4}-.0506765{col 72}{space 3} .0420242
{txt}lntol_current_ast {c |}{col 19}{res}{space 2} .0147912{col 31}{space 2} .0275752{col 42}{space 1}    0.54{col 51}{space 3}0.592{col 59}{space 4}-.0392831{col 72}{space 3} .0688656
{txt}{space 12}_cons {c |}{col 19}{res}{space 2} 2.745512{col 31}{space 2} .4777948{col 42}{space 1}    5.75{col 51}{space 3}0.000{col 59}{space 4} 1.808568{col 72}{space 3} 3.682455
{txt}{hline 18}{c BT}{hline 11}{hline 11}{hline 9}{hline 8}{hline 13}{hline 12}
{res}
{txt}Absorbed degrees of freedom:
{res}{col 1}{text}{hline 13}{c TT}{hline 12}{hline 12}{hline 14}{hline 1}{c TRC}
{col 1}{text} Absorbed FE{col 14}{c |} Categories{col 27} - Redundant{col 39}  = Num. Coefs{col 54}{c |}
{res}{col 1}{text}{hline 13}{c +}{hline 12}{hline 12}{hline 14}{hline 1}{c RT}
{col 1}{text}     symbol1{col 14}{c |}{space 1}     2350{col 27}{space 1}     2350{col 39}{result}{space 1}        0{col 53}{text}*{col 54}{c |}
{res}{col 1}{text}     year1_y{col 14}{c |}{space 1}        8{col 27}{space 1}        0{col 39}{result}{space 1}        8{col 53}{text} {col 54}{c |}
{res}{col 1}{text}{hline 13}{c BT}{hline 12}{hline 12}{hline 14}{hline 1}{c BRC}
* = FE nested within cluster; treated as redundant for DoF computation
{res}
{com}. 
. 
. 
. 
. 
. 
. 
. ***************************         Robustness Test        **********************************

. 
. 
. 
. *** Change the lag year of TFP(Change to 1 year lag)

. 
. reghdfe op_tfp_1 whpunv_cor_pat $acontrol3_list, a(symbol1 year1_y) cluster(symbol1)
{res}{txt}(dropped 130 {browse "http://scorreia.com/research/singletons.pdf":singleton observations})
{res}{txt}({browse "http://scorreia.com/research/hdfe.pdf":MWFE estimator} converged in 6 iterations)
{res}
{txt}HDFE Linear regression{col 51}Number of obs{col 67}= {res}    14,734
{txt}Absorbing 2 HDFE groups{col 51}F({res}   5{txt},{res}   2352{txt}){col 67}= {res}      7.31
{txt}Statistics robust to heteroskedasticity{col 51}Prob > F{col 67}= {res}    0.0000
{txt}{col 51}R-squared{col 67}= {res}    0.5701
{txt}{col 51}Adj R-squared{col 67}= {res}    0.4879
{txt}{col 51}Within R-sq.{col 67}= {res}    0.0060
{txt}{col 1}Number of clusters ({res}symbol1{txt}) {col 30}= {res}     2,353{txt}{col 51}Root MSE{col 67}= {res}    0.6077

{txt}{ralign 83:(Std. Err. adjusted for {res:2,353} clusters in symbol1)}
{hline 18}{c TT}{hline 11}{hline 11}{hline 9}{hline 8}{hline 13}{hline 12}
{col 19}{c |}{col 31}    Robust
{col 1}         op_tfp_1{col 19}{c |}      Coef.{col 31}   Std. Err.{col 43}      t{col 51}   P>|t|{col 59}     [95% Con{col 72}f. Interval]
{hline 18}{c +}{hline 11}{hline 11}{hline 9}{hline 8}{hline 13}{hline 12}
{space 3}whpunv_cor_pat {c |}{col 19}{res}{space 2} .0720726{col 31}{space 2} .0392423{col 42}{space 1}    1.84{col 51}{space 3}0.066{col 59}{space 4}-.0048806{col 72}{space 3} .1490258
{txt}{space 5}lnexp_stk_85 {c |}{col 19}{res}{space 2}  .001621{col 31}{space 2} .0026807{col 42}{space 1}    0.60{col 51}{space 3}0.545{col 59}{space 4}-.0036358{col 72}{space 3} .0068777
{txt}{space 8}lntol_ast {c |}{col 19}{res}{space 2} .0111099{col 31}{space 2} .0362012{col 42}{space 1}    0.31{col 51}{space 3}0.759{col 59}{space 4}-.0598796{col 72}{space 3} .0820995
{txt}{space 8}lncpt_stk {c |}{col 19}{res}{space 2}-.0161702{col 31}{space 2} .0259417{col 42}{space 1}   -0.62{col 51}{space 3}0.533{col 59}{space 4}-.0670411{col 72}{space 3} .0347008
{txt}lntol_current_ast {c |}{col 19}{res}{space 2}  .096912{col 31}{space 2} .0283792{col 42}{space 1}    3.41{col 51}{space 3}0.001{col 59}{space 4} .0412611{col 72}{space 3} .1525628
{txt}{space 12}_cons {c |}{col 19}{res}{space 2} 1.733832{col 31}{space 2} .5414162{col 42}{space 1}    3.20{col 51}{space 3}0.001{col 59}{space 4} .6721298{col 72}{space 3} 2.795535
{txt}{hline 18}{c BT}{hline 11}{hline 11}{hline 9}{hline 8}{hline 13}{hline 12}
{res}
{txt}Absorbed degrees of freedom:
{res}{col 1}{text}{hline 13}{c TT}{hline 12}{hline 12}{hline 14}{hline 1}{c TRC}
{col 1}{text} Absorbed FE{col 14}{c |} Categories{col 27} - Redundant{col 39}  = Num. Coefs{col 54}{c |}
{res}{col 1}{text}{hline 13}{c +}{hline 12}{hline 12}{hline 14}{hline 1}{c RT}
{col 1}{text}     symbol1{col 14}{c |}{space 1}     2353{col 27}{space 1}     2353{col 39}{result}{space 1}        0{col 53}{text}*{col 54}{c |}
{res}{col 1}{text}     year1_y{col 14}{c |}{space 1}        8{col 27}{space 1}        0{col 39}{result}{space 1}        8{col 53}{text} {col 54}{c |}
{res}{col 1}{text}{hline 13}{c BT}{hline 12}{hline 12}{hline 14}{hline 1}{c BRC}
* = FE nested within cluster; treated as redundant for DoF computation
{res}
{com}. 
. 
. 
. *** Change the calculation method of TFP(LP Method)

. 
. reghdfe lp_tfp_2 whpunv_cor_pat $acontrol3_list, a(symbol1 year1_y) cluster(symbol1)
{res}{txt}(dropped 180 {browse "http://scorreia.com/research/singletons.pdf":singleton observations})
{res}{txt}({browse "http://scorreia.com/research/hdfe.pdf":MWFE estimator} converged in 6 iterations)
{res}
{txt}HDFE Linear regression{col 51}Number of obs{col 67}= {res}    11,430
{txt}Absorbing 2 HDFE groups{col 51}F({res}   5{txt},{res}   2107{txt}){col 67}= {res}     13.71
{txt}Statistics robust to heteroskedasticity{col 51}Prob > F{col 67}= {res}    0.0000
{txt}{col 51}R-squared{col 67}= {res}    0.6196
{txt}{col 51}Adj R-squared{col 67}= {res}    0.5330
{txt}{col 51}Within R-sq.{col 67}= {res}    0.0140
{txt}{col 1}Number of clusters ({res}symbol1{txt}) {col 30}= {res}     2,108{txt}{col 51}Root MSE{col 67}= {res}    0.7502

{txt}{ralign 83:(Std. Err. adjusted for {res:2,108} clusters in symbol1)}
{hline 18}{c TT}{hline 11}{hline 11}{hline 9}{hline 8}{hline 13}{hline 12}
{col 19}{c |}{col 31}    Robust
{col 1}         lp_tfp_2{col 19}{c |}      Coef.{col 31}   Std. Err.{col 43}      t{col 51}   P>|t|{col 59}     [95% Con{col 72}f. Interval]
{hline 18}{c +}{hline 11}{hline 11}{hline 9}{hline 8}{hline 13}{hline 12}
{space 3}whpunv_cor_pat {c |}{col 19}{res}{space 2} .1184967{col 31}{space 2} .0563517{col 42}{space 1}    2.10{col 51}{space 3}0.036{col 59}{space 4}  .007986{col 72}{space 3} .2290074
{txt}{space 5}lnexp_stk_85 {c |}{col 19}{res}{space 2}-.0014741{col 31}{space 2}  .004349{col 42}{space 1}   -0.34{col 51}{space 3}0.735{col 59}{space 4}-.0100028{col 72}{space 3} .0070546
{txt}{space 8}lntol_ast {c |}{col 19}{res}{space 2} .1067105{col 31}{space 2} .0494213{col 42}{space 1}    2.16{col 51}{space 3}0.031{col 59}{space 4} .0097908{col 72}{space 3} .2036302
{txt}{space 8}lncpt_stk {c |}{col 19}{res}{space 2}-.0192877{col 31}{space 2} .0398338{col 42}{space 1}   -0.48{col 51}{space 3}0.628{col 59}{space 4}-.0974054{col 72}{space 3}   .05883
{txt}lntol_current_ast {c |}{col 19}{res}{space 2} .1386646{col 31}{space 2} .0367918{col 42}{space 1}    3.77{col 51}{space 3}0.000{col 59}{space 4} .0665126{col 72}{space 3} .2108166
{txt}{space 12}_cons {c |}{col 19}{res}{space 2} 3.171848{col 31}{space 2} .7856389{col 42}{space 1}    4.04{col 51}{space 3}0.000{col 59}{space 4} 1.631139{col 72}{space 3} 4.712557
{txt}{hline 18}{c BT}{hline 11}{hline 11}{hline 9}{hline 8}{hline 13}{hline 12}
{res}
{txt}Absorbed degrees of freedom:
{res}{col 1}{text}{hline 13}{c TT}{hline 12}{hline 12}{hline 14}{hline 1}{c TRC}
{col 1}{text} Absorbed FE{col 14}{c |} Categories{col 27} - Redundant{col 39}  = Num. Coefs{col 54}{c |}
{res}{col 1}{text}{hline 13}{c +}{hline 12}{hline 12}{hline 14}{hline 1}{c RT}
{col 1}{text}     symbol1{col 14}{c |}{space 1}     2108{col 27}{space 1}     2108{col 39}{result}{space 1}        0{col 53}{text}*{col 54}{c |}
{res}{col 1}{text}     year1_y{col 14}{c |}{space 1}        8{col 27}{space 1}        0{col 39}{result}{space 1}        8{col 53}{text} {col 54}{c |}
{res}{col 1}{text}{hline 13}{c BT}{hline 12}{hline 12}{hline 14}{hline 1}{c BRC}
* = FE nested within cluster; treated as redundant for DoF computation
{res}
{com}. 
. 
. 
. *** Control the firms' indudtry fixed effects

. 
. reghdfe op_tfp_2 whpunv_cor_pat $acontrol3_list, a(indst1 symbol1 year1_y) cluster(symbol1)
{res}{txt}(dropped 131 {browse "http://scorreia.com/research/singletons.pdf":singleton observations})
{res}{txt}({browse "http://scorreia.com/research/hdfe.pdf":MWFE estimator} converged in 72 iterations)
{res}
{txt}HDFE Linear regression{col 51}Number of obs{col 67}= {res}    14,694
{txt}Absorbing 3 HDFE groups{col 51}F({res}   5{txt},{res}   2348{txt}){col 67}= {res}      4.05
{txt}Statistics robust to heteroskedasticity{col 51}Prob > F{col 67}= {res}    0.0012
{txt}{col 51}R-squared{col 67}= {res}    0.5829
{txt}{col 51}Adj R-squared{col 67}= {res}    0.4896
{txt}{col 51}Within R-sq.{col 67}= {res}    0.0022
{txt}{col 1}Number of clusters ({res}symbol1{txt}) {col 30}= {res}     2,349{txt}{col 51}Root MSE{col 67}= {res}    0.6131

{txt}{ralign 83:(Std. Err. adjusted for {res:2,349} clusters in symbol1)}
{hline 18}{c TT}{hline 11}{hline 11}{hline 9}{hline 8}{hline 13}{hline 12}
{col 19}{c |}{col 31}    Robust
{col 1}         op_tfp_2{col 19}{c |}      Coef.{col 31}   Std. Err.{col 43}      t{col 51}   P>|t|{col 59}     [95% Con{col 72}f. Interval]
{hline 18}{c +}{hline 11}{hline 11}{hline 9}{hline 8}{hline 13}{hline 12}
{space 3}whpunv_cor_pat {c |}{col 19}{res}{space 2} .1365385{col 31}{space 2} .0356637{col 42}{space 1}    3.83{col 51}{space 3}0.000{col 59}{space 4} .0666028{col 72}{space 3} .2064741
{txt}{space 5}lnexp_stk_85 {c |}{col 19}{res}{space 2}-.0018027{col 31}{space 2} .0026101{col 42}{space 1}   -0.69{col 51}{space 3}0.490{col 59}{space 4}-.0069209{col 72}{space 3} .0033156
{txt}{space 8}lntol_ast {c |}{col 19}{res}{space 2} .0362746{col 31}{space 2} .0341672{col 42}{space 1}    1.06{col 51}{space 3}0.288{col 59}{space 4}-.0307264{col 72}{space 3} .1032755
{txt}{space 8}lncpt_stk {c |}{col 19}{res}{space 2}-.0142801{col 31}{space 2}  .024656{col 42}{space 1}   -0.58{col 51}{space 3}0.563{col 59}{space 4}-.0626299{col 72}{space 3} .0340697
{txt}lntol_current_ast {c |}{col 19}{res}{space 2} .0082113{col 31}{space 2} .0278868{col 42}{space 1}    0.29{col 51}{space 3}0.768{col 59}{space 4}-.0464741{col 72}{space 3} .0628967
{txt}{space 12}_cons {c |}{col 19}{res}{space 2} 3.026467{col 31}{space 2} .4908568{col 42}{space 1}    6.17{col 51}{space 3}0.000{col 59}{space 4} 2.063909{col 72}{space 3} 3.989025
{txt}{hline 18}{c BT}{hline 11}{hline 11}{hline 9}{hline 8}{hline 13}{hline 12}
{res}
{txt}Absorbed degrees of freedom:
{res}{col 1}{text}{hline 13}{c TT}{hline 12}{hline 12}{hline 14}{hline 1}{c TRC}
{col 1}{text} Absorbed FE{col 14}{c |} Categories{col 27} - Redundant{col 39}  = Num. Coefs{col 54}{c |}
{res}{col 1}{text}{hline 13}{c +}{hline 12}{hline 12}{hline 14}{hline 1}{c RT}
{col 1}{text}      indst1{col 14}{c |}{space 1}      324{col 27}{space 1}        0{col 39}{result}{space 1}      324{col 53}{text} {col 54}{c |}
{res}{col 1}{text}     symbol1{col 14}{c |}{space 1}     2349{col 27}{space 1}     2349{col 39}{result}{space 1}        0{col 53}{text}*{col 54}{c |}
{res}{col 1}{text}     year1_y{col 14}{c |}{space 1}        8{col 27}{space 1}        1{col 39}{result}{space 1}        7{col 53}{text} {col 54}{c |}
{res}{col 1}{text}{hline 13}{c BT}{hline 12}{hline 12}{hline 14}{hline 1}{c BRC}
* = FE nested within cluster; treated as redundant for DoF computation
{res}
{com}. 
. reghdfe op_tfp_2 whpunv_cor_pat $acontrol3_list, a(indst1#symbol1 symbol1 year1_y) cluster(symbol1)
{res}{txt}(dropped 637 {browse "http://scorreia.com/research/singletons.pdf":singleton observations})
{res}{txt}({browse "http://scorreia.com/research/hdfe.pdf":MWFE estimator} converged in 6 iterations)
{res}
{txt}HDFE Linear regression{col 51}Number of obs{col 67}= {res}    14,188
{txt}Absorbing 3 HDFE groups{col 51}F({res}   5{txt},{res}   2340{txt}){col 67}= {res}      2.55
{txt}Statistics robust to heteroskedasticity{col 51}Prob > F{col 67}= {res}    0.0259
{txt}{col 51}R-squared{col 67}= {res}    0.6805
{txt}{col 51}Adj R-squared{col 67}= {res}    0.4008
{txt}{col 51}Within R-sq.{col 67}= {res}    0.0017
{txt}{col 1}Number of clusters ({res}symbol1{txt}) {col 30}= {res}     2,341{txt}{col 51}Root MSE{col 67}= {res}    0.6612

{txt}{ralign 83:(Std. Err. adjusted for {res:2,341} clusters in symbol1)}
{hline 18}{c TT}{hline 11}{hline 11}{hline 9}{hline 8}{hline 13}{hline 12}
{col 19}{c |}{col 31}    Robust
{col 1}         op_tfp_2{col 19}{c |}      Coef.{col 31}   Std. Err.{col 43}      t{col 51}   P>|t|{col 59}     [95% Con{col 72}f. Interval]
{hline 18}{c +}{hline 11}{hline 11}{hline 9}{hline 8}{hline 13}{hline 12}
{space 3}whpunv_cor_pat {c |}{col 19}{res}{space 2}  .125027{col 31}{space 2} .0378538{col 42}{space 1}    3.30{col 51}{space 3}0.001{col 59}{space 4} .0507965{col 72}{space 3} .1992574
{txt}{space 5}lnexp_stk_85 {c |}{col 19}{res}{space 2} .0004383{col 31}{space 2} .0033837{col 42}{space 1}    0.13{col 51}{space 3}0.897{col 59}{space 4}-.0061971{col 72}{space 3} .0070737
{txt}{space 8}lntol_ast {c |}{col 19}{res}{space 2} .0254935{col 31}{space 2} .0453241{col 42}{space 1}    0.56{col 51}{space 3}0.574{col 59}{space 4}-.0633861{col 72}{space 3} .1143731
{txt}{space 8}lncpt_stk {c |}{col 19}{res}{space 2}-.0016975{col 31}{space 2} .0295654{col 42}{space 1}   -0.06{col 51}{space 3}0.954{col 59}{space 4}-.0596746{col 72}{space 3} .0562795
{txt}lntol_current_ast {c |}{col 19}{res}{space 2}-.0430309{col 31}{space 2} .0348802{col 42}{space 1}   -1.23{col 51}{space 3}0.217{col 59}{space 4}-.1114302{col 72}{space 3} .0253684
{txt}{space 12}_cons {c |}{col 19}{res}{space 2} 4.087088{col 31}{space 2}  .637158{col 42}{space 1}    6.41{col 51}{space 3}0.000{col 59}{space 4} 2.837634{col 72}{space 3} 5.336541
{txt}{hline 18}{c BT}{hline 11}{hline 11}{hline 9}{hline 8}{hline 13}{hline 12}
{res}
{txt}Absorbed degrees of freedom:
{res}{col 1}{text}{hline 18}{c TT}{hline 12}{hline 12}{hline 14}{hline 1}{c TRC}
{col 1}{text}      Absorbed FE{col 19}{c |} Categories{col 32} - Redundant{col 44}  = Num. Coefs{col 59}{c |}
{res}{col 1}{text}{hline 18}{c +}{hline 12}{hline 12}{hline 14}{hline 1}{c RT}
{col 1}{text}   indst1#symbol1{col 19}{c |}{space 1}     4269{col 32}{space 1}     4269{col 44}{result}{space 1}        0{col 58}{text}*{col 59}{c |}
{res}{col 1}{text}          symbol1{col 19}{c |}{space 1}     2341{col 32}{space 1}     2341{col 44}{result}{space 1}        0{col 58}{text}*{col 59}{c |}
{res}{col 1}{text}          year1_y{col 19}{c |}{space 1}        8{col 32}{space 1}        0{col 44}{result}{space 1}        8{col 58}{text} {col 59}{c |}
{res}{col 1}{text}{hline 18}{c BT}{hline 12}{hline 12}{hline 14}{hline 1}{c BRC}
* = FE nested within cluster; treated as redundant for DoF computation
{res}
{com}. 
. reghdfe op_tfp_2 whpunv_cor_pat $acontrol3_list, a(indst1 indst1#symbol1 symbol1 year1_y) cluster(symbol1)
{res}{txt}(dropped 637 {browse "http://scorreia.com/research/singletons.pdf":singleton observations})
{res}{txt}({browse "http://scorreia.com/research/hdfe.pdf":MWFE estimator} converged in 6 iterations)
{res}
{txt}HDFE Linear regression{col 51}Number of obs{col 67}= {res}    14,188
{txt}Absorbing 4 HDFE groups{col 51}F({res}   5{txt},{res}   2340{txt}){col 67}= {res}      2.50
{txt}Statistics robust to heteroskedasticity{col 51}Prob > F{col 67}= {res}    0.0291
{txt}{col 51}R-squared{col 67}= {res}    0.6805
{txt}{col 51}Adj R-squared{col 67}= {res}    0.3741
{txt}{col 51}Within R-sq.{col 67}= {res}    0.0017
{txt}{col 1}Number of clusters ({res}symbol1{txt}) {col 30}= {res}     2,341{txt}{col 51}Root MSE{col 67}= {res}    0.6758

{txt}{ralign 83:(Std. Err. adjusted for {res:2,341} clusters in symbol1)}
{hline 18}{c TT}{hline 11}{hline 11}{hline 9}{hline 8}{hline 13}{hline 12}
{col 19}{c |}{col 31}    Robust
{col 1}         op_tfp_2{col 19}{c |}      Coef.{col 31}   Std. Err.{col 43}      t{col 51}   P>|t|{col 59}     [95% Con{col 72}f. Interval]
{hline 18}{c +}{hline 11}{hline 11}{hline 9}{hline 8}{hline 13}{hline 12}
{space 3}whpunv_cor_pat {c |}{col 19}{res}{space 2}  .125027{col 31}{space 2} .0382926{col 42}{space 1}    3.27{col 51}{space 3}0.001{col 59}{space 4} .0499361{col 72}{space 3} .2001179
{txt}{space 5}lnexp_stk_85 {c |}{col 19}{res}{space 2} .0004383{col 31}{space 2} .0034229{col 42}{space 1}    0.13{col 51}{space 3}0.898{col 59}{space 4} -.006274{col 72}{space 3} .0071506
{txt}{space 8}lntol_ast {c |}{col 19}{res}{space 2} .0254935{col 31}{space 2} .0458495{col 42}{space 1}    0.56{col 51}{space 3}0.578{col 59}{space 4}-.0644164{col 72}{space 3} .1154034
{txt}{space 8}lncpt_stk {c |}{col 19}{res}{space 2}-.0016975{col 31}{space 2} .0299081{col 42}{space 1}   -0.06{col 51}{space 3}0.955{col 59}{space 4}-.0603466{col 72}{space 3} .0569516
{txt}lntol_current_ast {c |}{col 19}{res}{space 2}-.0430309{col 31}{space 2} .0352845{col 42}{space 1}   -1.22{col 51}{space 3}0.223{col 59}{space 4}-.1122231{col 72}{space 3} .0261612
{txt}{space 12}_cons {c |}{col 19}{res}{space 2} 4.087088{col 31}{space 2} .6445438{col 42}{space 1}    6.34{col 51}{space 3}0.000{col 59}{space 4} 2.823151{col 72}{space 3} 5.351024
{txt}{hline 18}{c BT}{hline 11}{hline 11}{hline 9}{hline 8}{hline 13}{hline 12}
{res}
{txt}Absorbed degrees of freedom:
{res}{col 1}{text}{hline 18}{c TT}{hline 12}{hline 12}{hline 14}{hline 1}{c TRC}
{col 1}{text}      Absorbed FE{col 19}{c |} Categories{col 32} - Redundant{col 44}  = Num. Coefs{col 59}{c |}
{res}{col 1}{text}{hline 18}{c +}{hline 12}{hline 12}{hline 14}{hline 1}{c RT}
{col 1}{text}           indst1{col 19}{c |}{space 1}      324{col 32}{space 1}        0{col 44}{result}{space 1}      324{col 58}{text} {col 59}{c |}
{res}{col 1}{text}   indst1#symbol1{col 19}{c |}{space 1}     4269{col 32}{space 1}     4269{col 44}{result}{space 1}        0{col 58}{text}*{col 59}{c |}
{res}{col 1}{text}          symbol1{col 19}{c |}{space 1}     2341{col 32}{space 1}     2341{col 44}{result}{space 1}        0{col 58}{text}*{col 59}{c |}
{res}{col 1}{text}          year1_y{col 19}{c |}{space 1}        8{col 32}{space 1}        1{col 44}{result}{space 1}        7{col 58}{text} {col 59}{c |}
{res}{col 1}{text}{hline 18}{c BT}{hline 12}{hline 12}{hline 14}{hline 1}{c BRC}
* = FE nested within cluster; treated as redundant for DoF computation
{res}
{com}. 
. 
. 
. *** Control the firms' located city fixed effects

. 
. reghdfe op_tfp_2 whpunv_cor_pat $acontrol3_list, a(citycode symbol1 year1_y) cluster(symbol1)
{res}{txt}(dropped 126 {browse "http://scorreia.com/research/singletons.pdf":singleton observations})
{res}{txt}({browse "http://scorreia.com/research/hdfe.pdf":MWFE estimator} converged in 91 iterations)
{res}
{txt}HDFE Linear regression{col 51}Number of obs{col 67}= {res}    14,677
{txt}Absorbing 3 HDFE groups{col 51}F({res}   5{txt},{res}   2347{txt}){col 67}= {res}      4.38
{txt}Statistics robust to heteroskedasticity{col 51}Prob > F{col 67}= {res}    0.0006
{txt}{col 51}R-squared{col 67}= {res}    0.5700
{txt}{col 51}Adj R-squared{col 67}= {res}    0.4741
{txt}{col 51}Within R-sq.{col 67}= {res}    0.0027
{txt}{col 1}Number of clusters ({res}symbol1{txt}) {col 30}= {res}     2,348{txt}{col 51}Root MSE{col 67}= {res}    0.6225

{txt}{ralign 83:(Std. Err. adjusted for {res:2,348} clusters in symbol1)}
{hline 18}{c TT}{hline 11}{hline 11}{hline 9}{hline 8}{hline 13}{hline 12}
{col 19}{c |}{col 31}    Robust
{col 1}         op_tfp_2{col 19}{c |}      Coef.{col 31}   Std. Err.{col 43}      t{col 51}   P>|t|{col 59}     [95% Con{col 72}f. Interval]
{hline 18}{c +}{hline 11}{hline 11}{hline 9}{hline 8}{hline 13}{hline 12}
{space 3}whpunv_cor_pat {c |}{col 19}{res}{space 2} .1482639{col 31}{space 2} .0373875{col 42}{space 1}    3.97{col 51}{space 3}0.000{col 59}{space 4} .0749479{col 72}{space 3} .2215798
{txt}{space 5}lnexp_stk_85 {c |}{col 19}{res}{space 2}-.0019547{col 31}{space 2}  .002526{col 42}{space 1}   -0.77{col 51}{space 3}0.439{col 59}{space 4}-.0069082{col 72}{space 3} .0029987
{txt}{space 8}lntol_ast {c |}{col 19}{res}{space 2} .0314687{col 31}{space 2} .0354684{col 42}{space 1}    0.89{col 51}{space 3}0.375{col 59}{space 4} -.038084{col 72}{space 3} .1010214
{txt}{space 8}lncpt_stk {c |}{col 19}{res}{space 2}-.0007197{col 31}{space 2} .0237914{col 42}{space 1}   -0.03{col 51}{space 3}0.976{col 59}{space 4}-.0473741{col 72}{space 3} .0459347
{txt}lntol_current_ast {c |}{col 19}{res}{space 2} .0133594{col 31}{space 2} .0280431{col 42}{space 1}    0.48{col 51}{space 3}0.634{col 59}{space 4}-.0416325{col 72}{space 3} .0683513
{txt}{space 12}_cons {c |}{col 19}{res}{space 2} 2.754721{col 31}{space 2} .4929536{col 42}{space 1}    5.59{col 51}{space 3}0.000{col 59}{space 4} 1.788051{col 72}{space 3} 3.721391
{txt}{hline 18}{c BT}{hline 11}{hline 11}{hline 9}{hline 8}{hline 13}{hline 12}
{res}
{txt}Absorbed degrees of freedom:
{res}{col 1}{text}{hline 13}{c TT}{hline 12}{hline 12}{hline 14}{hline 1}{c TRC}
{col 1}{text} Absorbed FE{col 14}{c |} Categories{col 27} - Redundant{col 39}  = Num. Coefs{col 54}{c |}
{res}{col 1}{text}{hline 13}{c +}{hline 12}{hline 12}{hline 14}{hline 1}{c RT}
{col 1}{text}    citycode{col 14}{c |}{space 1}      315{col 27}{space 1}        0{col 39}{result}{space 1}      315{col 53}{text} {col 54}{c |}
{res}{col 1}{text}     symbol1{col 14}{c |}{space 1}     2348{col 27}{space 1}     2348{col 39}{result}{space 1}        0{col 53}{text}*{col 54}{c |}
{res}{col 1}{text}     year1_y{col 14}{c |}{space 1}        8{col 27}{space 1}        1{col 39}{result}{space 1}        7{col 53}{text} {col 54}{c |}
{res}{col 1}{text}{hline 13}{c BT}{hline 12}{hline 12}{hline 14}{hline 1}{c BRC}
* = FE nested within cluster; treated as redundant for DoF computation
{res}
{com}. 
. reghdfe op_tfp_2 whpunv_cor_pat $acontrol3_list, a(citycode#symbol1 symbol1 year1_y) cluster(symbol1)
{res}{txt}(dropped 148 {browse "http://scorreia.com/research/singletons.pdf":singleton observations})
{res}{txt}({browse "http://scorreia.com/research/hdfe.pdf":MWFE estimator} converged in 6 iterations)
{res}
{txt}HDFE Linear regression{col 51}Number of obs{col 67}= {res}    14,655
{txt}Absorbing 3 HDFE groups{col 51}F({res}   5{txt},{res}   2346{txt}){col 67}= {res}      4.48
{txt}Statistics robust to heteroskedasticity{col 51}Prob > F{col 67}= {res}    0.0005
{txt}{col 51}R-squared{col 67}= {res}    0.5701
{txt}{col 51}Adj R-squared{col 67}= {res}    0.3630
{txt}{col 51}Within R-sq.{col 67}= {res}    0.0027
{txt}{col 1}Number of clusters ({res}symbol1{txt}) {col 30}= {res}     2,347{txt}{col 51}Root MSE{col 67}= {res}    0.6849

{txt}{ralign 83:(Std. Err. adjusted for {res:2,347} clusters in symbol1)}
{hline 18}{c TT}{hline 11}{hline 11}{hline 9}{hline 8}{hline 13}{hline 12}
{col 19}{c |}{col 31}    Robust
{col 1}         op_tfp_2{col 19}{c |}      Coef.{col 31}   Std. Err.{col 43}      t{col 51}   P>|t|{col 59}     [95% Con{col 72}f. Interval]
{hline 18}{c +}{hline 11}{hline 11}{hline 9}{hline 8}{hline 13}{hline 12}
{space 3}whpunv_cor_pat {c |}{col 19}{res}{space 2} .1481064{col 31}{space 2} .0369812{col 42}{space 1}    4.00{col 51}{space 3}0.000{col 59}{space 4} .0755872{col 72}{space 3} .2206256
{txt}{space 5}lnexp_stk_85 {c |}{col 19}{res}{space 2}-.0020372{col 31}{space 2} .0025001{col 42}{space 1}   -0.81{col 51}{space 3}0.415{col 59}{space 4}-.0069399{col 72}{space 3} .0028655
{txt}{space 8}lntol_ast {c |}{col 19}{res}{space 2} .0288769{col 31}{space 2} .0355604{col 42}{space 1}    0.81{col 51}{space 3}0.417{col 59}{space 4}-.0408562{col 72}{space 3} .0986099
{txt}{space 8}lncpt_stk {c |}{col 19}{res}{space 2} .0002536{col 31}{space 2} .0236411{col 42}{space 1}    0.01{col 51}{space 3}0.991{col 59}{space 4} -.046106{col 72}{space 3} .0466132
{txt}lntol_current_ast {c |}{col 19}{res}{space 2}  .016056{col 31}{space 2} .0280325{col 42}{space 1}    0.57{col 51}{space 3}0.567{col 59}{space 4}-.0389151{col 72}{space 3} .0710272
{txt}{space 12}_cons {c |}{col 19}{res}{space 2} 2.735527{col 31}{space 2} .4916098{col 42}{space 1}    5.56{col 51}{space 3}0.000{col 59}{space 4} 1.771493{col 72}{space 3} 3.699562
{txt}{hline 18}{c BT}{hline 11}{hline 11}{hline 9}{hline 8}{hline 13}{hline 12}
{res}
{txt}Absorbed degrees of freedom:
{res}{col 1}{text}{hline 20}{c TT}{hline 12}{hline 12}{hline 14}{hline 1}{c TRC}
{col 1}{text}        Absorbed FE{col 21}{c |} Categories{col 34} - Redundant{col 46}  = Num. Coefs{col 61}{c |}
{res}{col 1}{text}{hline 20}{c +}{hline 12}{hline 12}{hline 14}{hline 1}{c RT}
{col 1}{text}   citycode#symbol1{col 21}{c |}{space 1}     2404{col 34}{space 1}     2404{col 46}{result}{space 1}        0{col 60}{text}*{col 61}{c |}
{res}{col 1}{text}            symbol1{col 21}{c |}{space 1}     2347{col 34}{space 1}     2347{col 46}{result}{space 1}        0{col 60}{text}*{col 61}{c |}
{res}{col 1}{text}            year1_y{col 21}{c |}{space 1}        8{col 34}{space 1}        0{col 46}{result}{space 1}        8{col 60}{text} {col 61}{c |}
{res}{col 1}{text}{hline 20}{c BT}{hline 12}{hline 12}{hline 14}{hline 1}{c BRC}
* = FE nested within cluster; treated as redundant for DoF computation
{res}
{com}. 
. reghdfe op_tfp_2 whpunv_cor_pat $acontrol3_list, a(citycode citycode#symbol1 symbol1 year1_y) cluster(symbol1)
{res}{txt}(dropped 148 {browse "http://scorreia.com/research/singletons.pdf":singleton observations})
{res}{txt}({browse "http://scorreia.com/research/hdfe.pdf":MWFE estimator} converged in 6 iterations)
{res}
{txt}HDFE Linear regression{col 51}Number of obs{col 67}= {res}    14,655
{txt}Absorbing 4 HDFE groups{col 51}F({res}   5{txt},{res}   2346{txt}){col 67}= {res}      4.39
{txt}Statistics robust to heteroskedasticity{col 51}Prob > F{col 67}= {res}    0.0006
{txt}{col 51}R-squared{col 67}= {res}    0.5701
{txt}{col 51}Adj R-squared{col 67}= {res}    0.3421
{txt}{col 51}Within R-sq.{col 67}= {res}    0.0027
{txt}{col 1}Number of clusters ({res}symbol1{txt}) {col 30}= {res}     2,347{txt}{col 51}Root MSE{col 67}= {res}    0.6961

{txt}{ralign 83:(Std. Err. adjusted for {res:2,347} clusters in symbol1)}
{hline 18}{c TT}{hline 11}{hline 11}{hline 9}{hline 8}{hline 13}{hline 12}
{col 19}{c |}{col 31}    Robust
{col 1}         op_tfp_2{col 19}{c |}      Coef.{col 31}   Std. Err.{col 43}      t{col 51}   P>|t|{col 59}     [95% Con{col 72}f. Interval]
{hline 18}{c +}{hline 11}{hline 11}{hline 9}{hline 8}{hline 13}{hline 12}
{space 3}whpunv_cor_pat {c |}{col 19}{res}{space 2} .1481064{col 31}{space 2} .0373842{col 42}{space 1}    3.96{col 51}{space 3}0.000{col 59}{space 4} .0747969{col 72}{space 3}  .221416
{txt}{space 5}lnexp_stk_85 {c |}{col 19}{res}{space 2}-.0020372{col 31}{space 2} .0025274{col 42}{space 1}   -0.81{col 51}{space 3}0.420{col 59}{space 4}-.0069933{col 72}{space 3} .0029189
{txt}{space 8}lntol_ast {c |}{col 19}{res}{space 2} .0288769{col 31}{space 2} .0359479{col 42}{space 1}    0.80{col 51}{space 3}0.422{col 59}{space 4}-.0416162{col 72}{space 3} .0993699
{txt}{space 8}lncpt_stk {c |}{col 19}{res}{space 2} .0002536{col 31}{space 2} .0238987{col 42}{space 1}    0.01{col 51}{space 3}0.992{col 59}{space 4}-.0466112{col 72}{space 3} .0471184
{txt}lntol_current_ast {c |}{col 19}{res}{space 2}  .016056{col 31}{space 2}  .028338{col 42}{space 1}    0.57{col 51}{space 3}0.571{col 59}{space 4}-.0395142{col 72}{space 3} .0716263
{txt}{space 12}_cons {c |}{col 19}{res}{space 2} 2.735527{col 31}{space 2} .4969674{col 42}{space 1}    5.50{col 51}{space 3}0.000{col 59}{space 4} 1.760986{col 72}{space 3} 3.710068
{txt}{hline 18}{c BT}{hline 11}{hline 11}{hline 9}{hline 8}{hline 13}{hline 12}
{res}
{txt}Absorbed degrees of freedom:
{res}{col 1}{text}{hline 20}{c TT}{hline 12}{hline 12}{hline 14}{hline 1}{c TRC}
{col 1}{text}        Absorbed FE{col 21}{c |} Categories{col 34} - Redundant{col 46}  = Num. Coefs{col 61}{c |}
{res}{col 1}{text}{hline 20}{c +}{hline 12}{hline 12}{hline 14}{hline 1}{c RT}
{col 1}{text}           citycode{col 21}{c |}{space 1}      315{col 34}{space 1}        0{col 46}{result}{space 1}      315{col 60}{text} {col 61}{c |}
{res}{col 1}{text}   citycode#symbol1{col 21}{c |}{space 1}     2404{col 34}{space 1}     2404{col 46}{result}{space 1}        0{col 60}{text}*{col 61}{c |}
{res}{col 1}{text}            symbol1{col 21}{c |}{space 1}     2347{col 34}{space 1}     2347{col 46}{result}{space 1}        0{col 60}{text}*{col 61}{c |}
{res}{col 1}{text}            year1_y{col 21}{c |}{space 1}        8{col 34}{space 1}        1{col 46}{result}{space 1}        7{col 60}{text} {col 61}{c |}
{res}{col 1}{text}{hline 20}{c BT}{hline 12}{hline 12}{hline 14}{hline 1}{c BRC}
* = FE nested within cluster; treated as redundant for DoF computation
{res}
{com}. 
. 
. 
. *** Control the firms' located province fixed effects

. 
. reghdfe op_tfp_2 whpunv_cor_pat $acontrol3_list, a(provincecode symbol1 year1_y) cluster(symbol1)
{res}{txt}(dropped 124 {browse "http://scorreia.com/research/singletons.pdf":singleton observations})
{res}{txt}({browse "http://scorreia.com/research/hdfe.pdf":MWFE estimator} converged in 34 iterations)
{res}
{txt}HDFE Linear regression{col 51}Number of obs{col 67}= {res}    14,706
{txt}Absorbing 3 HDFE groups{col 51}F({res}   5{txt},{res}   2349{txt}){col 67}= {res}      4.19
{txt}Statistics robust to heteroskedasticity{col 51}Prob > F{col 67}= {res}    0.0009
{txt}{col 51}R-squared{col 67}= {res}    0.5670
{txt}{col 51}Adj R-squared{col 67}= {res}    0.4829
{txt}{col 51}Within R-sq.{col 67}= {res}    0.0025
{txt}{col 1}Number of clusters ({res}symbol1{txt}) {col 30}= {res}     2,350{txt}{col 51}Root MSE{col 67}= {res}    0.6169

{txt}{ralign 83:(Std. Err. adjusted for {res:2,350} clusters in symbol1)}
{hline 18}{c TT}{hline 11}{hline 11}{hline 9}{hline 8}{hline 13}{hline 12}
{col 19}{c |}{col 31}    Robust
{col 1}         op_tfp_2{col 19}{c |}      Coef.{col 31}   Std. Err.{col 43}      t{col 51}   P>|t|{col 59}     [95% Con{col 72}f. Interval]
{hline 18}{c +}{hline 11}{hline 11}{hline 9}{hline 8}{hline 13}{hline 12}
{space 3}whpunv_cor_pat {c |}{col 19}{res}{space 2} .1416376{col 31}{space 2} .0368012{col 42}{space 1}    3.85{col 51}{space 3}0.000{col 59}{space 4} .0694713{col 72}{space 3} .2138039
{txt}{space 5}lnexp_stk_85 {c |}{col 19}{res}{space 2}-.0012254{col 31}{space 2} .0025065{col 42}{space 1}   -0.49{col 51}{space 3}0.625{col 59}{space 4}-.0061406{col 72}{space 3} .0036899
{txt}{space 8}lntol_ast {c |}{col 19}{res}{space 2} .0273686{col 31}{space 2} .0350969{col 42}{space 1}    0.78{col 51}{space 3}0.436{col 59}{space 4}-.0414556{col 72}{space 3} .0961927
{txt}{space 8}lncpt_stk {c |}{col 19}{res}{space 2}-.0038092{col 31}{space 2} .0235974{col 42}{space 1}   -0.16{col 51}{space 3}0.872{col 59}{space 4} -.050083{col 72}{space 3} .0424646
{txt}lntol_current_ast {c |}{col 19}{res}{space 2} .0176009{col 31}{space 2}   .02764{col 42}{space 1}    0.64{col 51}{space 3}0.524{col 59}{space 4}-.0366004{col 72}{space 3} .0718023
{txt}{space 12}_cons {c |}{col 19}{res}{space 2} 2.813399{col 31}{space 2} .4821622{col 42}{space 1}    5.83{col 51}{space 3}0.000{col 59}{space 4} 1.867892{col 72}{space 3} 3.758907
{txt}{hline 18}{c BT}{hline 11}{hline 11}{hline 9}{hline 8}{hline 13}{hline 12}
{res}
{txt}Absorbed degrees of freedom:
{res}{col 1}{text}{hline 14}{c TT}{hline 12}{hline 12}{hline 14}{hline 1}{c TRC}
{col 1}{text}  Absorbed FE{col 15}{c |} Categories{col 28} - Redundant{col 40}  = Num. Coefs{col 55}{c |}
{res}{col 1}{text}{hline 14}{c +}{hline 12}{hline 12}{hline 14}{hline 1}{c RT}
{col 1}{text} provincecode{col 15}{c |}{space 1}       31{col 28}{space 1}        0{col 40}{result}{space 1}       31{col 54}{text} {col 55}{c |}
{res}{col 1}{text}      symbol1{col 15}{c |}{space 1}     2350{col 28}{space 1}     2350{col 40}{result}{space 1}        0{col 54}{text}*{col 55}{c |}
{res}{col 1}{text}      year1_y{col 15}{c |}{space 1}        8{col 28}{space 1}        1{col 40}{result}{space 1}        7{col 54}{text} {col 55}{c |}
{res}{col 1}{text}{hline 14}{c BT}{hline 12}{hline 12}{hline 14}{hline 1}{c BRC}
* = FE nested within cluster; treated as redundant for DoF computation
{res}
{com}. 
. reghdfe op_tfp_2 whpunv_cor_pat $acontrol3_list, a(provincecode#symbol1 symbol1 year1_y) cluster(symbol1)
{res}{txt}(dropped 146 {browse "http://scorreia.com/research/singletons.pdf":singleton observations})
{res}{txt}({browse "http://scorreia.com/research/hdfe.pdf":MWFE estimator} converged in 6 iterations)
{res}
{txt}HDFE Linear regression{col 51}Number of obs{col 67}= {res}    14,684
{txt}Absorbing 3 HDFE groups{col 51}F({res}   5{txt},{res}   2348{txt}){col 67}= {res}      4.50
{txt}Statistics robust to heteroskedasticity{col 51}Prob > F{col 67}= {res}    0.0004
{txt}{col 51}R-squared{col 67}= {res}    0.5690
{txt}{col 51}Adj R-squared{col 67}= {res}    0.3633
{txt}{col 51}Within R-sq.{col 67}= {res}    0.0027
{txt}{col 1}Number of clusters ({res}symbol1{txt}) {col 30}= {res}     2,349{txt}{col 51}Root MSE{col 67}= {res}    0.6845

{txt}{ralign 83:(Std. Err. adjusted for {res:2,349} clusters in symbol1)}
{hline 18}{c TT}{hline 11}{hline 11}{hline 9}{hline 8}{hline 13}{hline 12}
{col 19}{c |}{col 31}    Robust
{col 1}         op_tfp_2{col 19}{c |}      Coef.{col 31}   Std. Err.{col 43}      t{col 51}   P>|t|{col 59}     [95% Con{col 72}f. Interval]
{hline 18}{c +}{hline 11}{hline 11}{hline 9}{hline 8}{hline 13}{hline 12}
{space 3}whpunv_cor_pat {c |}{col 19}{res}{space 2} .1450019{col 31}{space 2}  .036756{col 42}{space 1}    3.94{col 51}{space 3}0.000{col 59}{space 4} .0729243{col 72}{space 3} .2170794
{txt}{space 5}lnexp_stk_85 {c |}{col 19}{res}{space 2}-.0014143{col 31}{space 2} .0025044{col 42}{space 1}   -0.56{col 51}{space 3}0.572{col 59}{space 4}-.0063254{col 72}{space 3} .0034967
{txt}{space 8}lntol_ast {c |}{col 19}{res}{space 2} .0282474{col 31}{space 2} .0353853{col 42}{space 1}    0.80{col 51}{space 3}0.425{col 59}{space 4}-.0411423{col 72}{space 3} .0976371
{txt}{space 8}lncpt_stk {c |}{col 19}{res}{space 2}-.0014163{col 31}{space 2} .0235561{col 42}{space 1}   -0.06{col 51}{space 3}0.952{col 59}{space 4}-.0476093{col 72}{space 3} .0447766
{txt}lntol_current_ast {c |}{col 19}{res}{space 2}  .019242{col 31}{space 2} .0277392{col 42}{space 1}    0.69{col 51}{space 3}0.488{col 59}{space 4}-.0351538{col 72}{space 3} .0736379
{txt}{space 12}_cons {c |}{col 19}{res}{space 2} 2.713108{col 31}{space 2} .4869842{col 42}{space 1}    5.57{col 51}{space 3}0.000{col 59}{space 4} 1.758144{col 72}{space 3} 3.668072
{txt}{hline 18}{c BT}{hline 11}{hline 11}{hline 9}{hline 8}{hline 13}{hline 12}
{res}
{txt}Absorbed degrees of freedom:
{res}{col 1}{text}{hline 24}{c TT}{hline 12}{hline 12}{hline 14}{hline 1}{c TRC}
{col 1}{text}            Absorbed FE{col 25}{c |} Categories{col 38} - Redundant{col 50}  = Num. Coefs{col 65}{c |}
{res}{col 1}{text}{hline 24}{c +}{hline 12}{hline 12}{hline 14}{hline 1}{c RT}
{col 1}{text}   provincecode#symbol1{col 25}{c |}{space 1}     2383{col 38}{space 1}     2383{col 50}{result}{space 1}        0{col 64}{text}*{col 65}{c |}
{res}{col 1}{text}                symbol1{col 25}{c |}{space 1}     2349{col 38}{space 1}     2349{col 50}{result}{space 1}        0{col 64}{text}*{col 65}{c |}
{res}{col 1}{text}                year1_y{col 25}{c |}{space 1}        8{col 38}{space 1}        0{col 50}{result}{space 1}        8{col 64}{text} {col 65}{c |}
{res}{col 1}{text}{hline 24}{c BT}{hline 12}{hline 12}{hline 14}{hline 1}{c BRC}
* = FE nested within cluster; treated as redundant for DoF computation
{res}
{com}. 
. reghdfe op_tfp_2 whpunv_cor_pat $acontrol3_list, a(provincecode provincecode#symbol1 symbol1 year1_y) cluster(symbol1)
{res}{txt}(dropped 146 {browse "http://scorreia.com/research/singletons.pdf":singleton observations})
{res}{txt}({browse "http://scorreia.com/research/hdfe.pdf":MWFE estimator} converged in 6 iterations)
{res}
{txt}HDFE Linear regression{col 51}Number of obs{col 67}= {res}    14,684
{txt}Absorbing 4 HDFE groups{col 51}F({res}   5{txt},{res}   2348{txt}){col 67}= {res}      4.49
{txt}Statistics robust to heteroskedasticity{col 51}Prob > F{col 67}= {res}    0.0004
{txt}{col 51}R-squared{col 67}= {res}    0.5690
{txt}{col 51}Adj R-squared{col 67}= {res}    0.3614
{txt}{col 51}Within R-sq.{col 67}= {res}    0.0027
{txt}{col 1}Number of clusters ({res}symbol1{txt}) {col 30}= {res}     2,349{txt}{col 51}Root MSE{col 67}= {res}    0.6856

{txt}{ralign 83:(Std. Err. adjusted for {res:2,349} clusters in symbol1)}
{hline 18}{c TT}{hline 11}{hline 11}{hline 9}{hline 8}{hline 13}{hline 12}
{col 19}{c |}{col 31}    Robust
{col 1}         op_tfp_2{col 19}{c |}      Coef.{col 31}   Std. Err.{col 43}      t{col 51}   P>|t|{col 59}     [95% Con{col 72}f. Interval]
{hline 18}{c +}{hline 11}{hline 11}{hline 9}{hline 8}{hline 13}{hline 12}
{space 3}whpunv_cor_pat {c |}{col 19}{res}{space 2} .1450019{col 31}{space 2} .0367936{col 42}{space 1}    3.94{col 51}{space 3}0.000{col 59}{space 4} .0728505{col 72}{space 3} .2171532
{txt}{space 5}lnexp_stk_85 {c |}{col 19}{res}{space 2}-.0014143{col 31}{space 2}  .002507{col 42}{space 1}   -0.56{col 51}{space 3}0.573{col 59}{space 4}-.0063304{col 72}{space 3} .0035017
{txt}{space 8}lntol_ast {c |}{col 19}{res}{space 2} .0282474{col 31}{space 2} .0354215{col 42}{space 1}    0.80{col 51}{space 3}0.425{col 59}{space 4}-.0412134{col 72}{space 3} .0977081
{txt}{space 8}lncpt_stk {c |}{col 19}{res}{space 2}-.0014163{col 31}{space 2} .0235802{col 42}{space 1}   -0.06{col 51}{space 3}0.952{col 59}{space 4}-.0476566{col 72}{space 3} .0448239
{txt}lntol_current_ast {c |}{col 19}{res}{space 2}  .019242{col 31}{space 2} .0277676{col 42}{space 1}    0.69{col 51}{space 3}0.488{col 59}{space 4}-.0352095{col 72}{space 3} .0736936
{txt}{space 12}_cons {c |}{col 19}{res}{space 2} 2.713108{col 31}{space 2} .4874829{col 42}{space 1}    5.57{col 51}{space 3}0.000{col 59}{space 4} 1.757166{col 72}{space 3}  3.66905
{txt}{hline 18}{c BT}{hline 11}{hline 11}{hline 9}{hline 8}{hline 13}{hline 12}
{res}
{txt}Absorbed degrees of freedom:
{res}{col 1}{text}{hline 24}{c TT}{hline 12}{hline 12}{hline 14}{hline 1}{c TRC}
{col 1}{text}            Absorbed FE{col 25}{c |} Categories{col 38} - Redundant{col 50}  = Num. Coefs{col 65}{c |}
{res}{col 1}{text}{hline 24}{c +}{hline 12}{hline 12}{hline 14}{hline 1}{c RT}
{col 1}{text}           provincecode{col 25}{c |}{space 1}       31{col 38}{space 1}        0{col 50}{result}{space 1}       31{col 64}{text} {col 65}{c |}
{res}{col 1}{text}   provincecode#symbol1{col 25}{c |}{space 1}     2383{col 38}{space 1}     2383{col 50}{result}{space 1}        0{col 64}{text}*{col 65}{c |}
{res}{col 1}{text}                symbol1{col 25}{c |}{space 1}     2349{col 38}{space 1}     2349{col 50}{result}{space 1}        0{col 64}{text}*{col 65}{c |}
{res}{col 1}{text}                year1_y{col 25}{c |}{space 1}        8{col 38}{space 1}        1{col 50}{result}{space 1}        7{col 64}{text} {col 65}{c |}
{res}{col 1}{text}{hline 24}{c BT}{hline 12}{hline 12}{hline 14}{hline 1}{c BRC}
* = FE nested within cluster; treated as redundant for DoF computation
{res}
{com}. 
. 
. 
. ***************************         Endogenous Processing        **********************************

. 
. 
. 
. ******Instrumental variable method******

. 
. *** Bartik IVs

. 
. ***In this study, the number of patents filed by participating policy universities within 50 and 150 km were selected to construct the IVs.

. 
. ***Bartik 2 is constructed by the PM-JBSK Laboratory Bases policy and the number of universities located within 50km of firms.

. 
. ***Bartik 7 is constructed by the PM-JBSK Laboratory Bases policy and the number of universities located within 150km of firms.

. 
. 
. 
. ivreghdfe op_tfp_2 (whpunv_cor_pat= bartikiv_14 ) $acontrol3_list,first a(symbol1 year1_y) cluster(symbol1)
{res}{txt}(dropped 124 {browse "http://scorreia.com/research/singletons.pdf":singleton observations})
{res}{txt}({browse "http://scorreia.com/research/hdfe.pdf":MWFE estimator} converged in 6 iterations)
{res}
{txt}First-stage regressions
{hline 23}


First-stage regression of whpunv_cor_pat:

Statistics robust to heteroskedasticity and clustering on symbol1
Number of obs = {col 31}{res}   14706
{txt}Number of clusters (symbol1) = {col 33}{res}  2350
{txt}{hline 18}{c TT}{hline 11}{hline 11}{hline 9}{hline 8}{hline 13}{hline 12}
{col 19}{c |}{col 31}    Robust
{col 1}   whpunv_cor_pat{col 19}{c |}      Coef.{col 31}   Std. Err.{col 43}      t{col 51}   P>|t|{col 59}     [95% Con{col 72}f. Interval]
{hline 18}{c +}{hline 11}{hline 11}{hline 9}{hline 8}{hline 13}{hline 12}
{space 6}bartikiv_14 {c |}{col 19}{res}{space 2} 4.72e-06{col 31}{space 2} 1.94e-06{col 42}{space 1}    2.43{col 51}{space 3}0.015{col 59}{space 4} 9.18e-07{col 72}{space 3} 8.52e-06
{txt}{space 5}lnexp_stk_85 {c |}{col 19}{res}{space 2}-.0002923{col 31}{space 2} .0008357{col 42}{space 1}   -0.35{col 51}{space 3}0.727{col 59}{space 4}-.0019304{col 72}{space 3} .0013458
{txt}{space 8}lntol_ast {c |}{col 19}{res}{space 2}   .00022{col 31}{space 2} .0079629{col 42}{space 1}    0.03{col 51}{space 3}0.978{col 59}{space 4}-.0153883{col 72}{space 3} .0158284
{txt}{space 8}lncpt_stk {c |}{col 19}{res}{space 2} .0018278{col 31}{space 2} .0066362{col 42}{space 1}    0.28{col 51}{space 3}0.783{col 59}{space 4}  -.01118{col 72}{space 3} .0148356
{txt}lntol_current_ast {c |}{col 19}{res}{space 2} .0045112{col 31}{space 2} .0065184{col 42}{space 1}    0.69{col 51}{space 3}0.489{col 59}{space 4}-.0082657{col 72}{space 3} .0172881
{txt}{hline 18}{c BT}{hline 11}{hline 11}{hline 9}{hline 8}{hline 13}{hline 12}
F test of excluded instruments:
  F(  1,  2349) = {res}    5.92
{txt}  Prob > F      = {res}  0.0150
{help ivreg2##swstats:Sanderson-Windmeijer multivariate F test of excluded instruments:}
{txt}  F(  1,  2349) = {res}    5.92
{txt}  Prob > F      = {res}  0.0150


{txt}Summary results for first-stage regressions
{hline 43}

{col 44}{help ivreg2##swstats:(Underid)}{col 65}{help ivreg2##swstats:(Weak id)}
Variable     |{col 16}{help ivreg2##swstats:F}({res}{col 17}  1{txt},{res}  2349{txt})  P-val{col 37}|{col 39}{help ivreg2##swstats:SW Chi-sq}({res}  1{txt}) P-val{col 60}|{col 62}{help ivreg2##swstats:SW F}({res}{col 67}  1{txt},{res}  2349{txt})
{res}whpunv_cor_p{col 14}{txt}|{col 18}{res}    5.92{col 28}  0.0150{col 37}{txt}|{col 42}{res}    5.93{col 51}  0.0149{col 60}{txt}|{col 65}{res}    5.92

{txt}NB: first-stage test statistics cluster-robust

Stock-Yogo weak ID F test critical values for single endogenous regressor:
{res}{txt}{col 36}10% maximal IV size{res}{col 67} 16.38
{txt}{col 36}15% maximal IV size{res}{col 67}  8.96
{txt}{col 36}20% maximal IV size{res}{col 67}  6.66
{txt}{col 36}25% maximal IV size{res}{col 67}  5.53
{txt}Source: Stock-Yogo (2005).  Reproduced by permission.
NB: Critical values are for i.i.d. errors only.

{help ivreg2##idtest:Underidentification test}
Ho: matrix of reduced form coefficients has rank=K1-1 (underidentified)
Ha: matrix has rank=K1 (identified)
{res}Kleibergen-Paap rk LM statistic{txt}{col 42}Chi-sq({res}1{txt})={res}5.98   {col 61}{txt}P-val={res}0.0145

{help ivreg2##widtest:Weak identification test}
{txt}Ho: equation is weakly identified
{res}Cragg-Donald Wald F statistic{col 65}   11.38
Kleibergen-Paap Wald rk F statistic{col 65}    5.92

{txt}Stock-Yogo weak ID test critical values for K1=1 and L1=1:
{res}{txt}{col 36}10% maximal IV size{res}{col 67} 16.38
{txt}{col 36}15% maximal IV size{res}{col 67}  8.96
{txt}{col 36}20% maximal IV size{res}{col 67}  6.66
{txt}{col 36}25% maximal IV size{res}{col 67}  5.53
{txt}Source: Stock-Yogo (2005).  Reproduced by permission.
NB: Critical values are for Cragg-Donald F statistic and i.i.d. errors.

{help ivreg2##wirobust:Weak-instrument-robust inference}
Tests of joint significance of endogenous regressors B1 in main equation
Ho: B1=0 and orthogonality conditions are valid
{res}Anderson-Rubin Wald test{txt}{col 36}F({res}1{txt},{res}2349{txt})={col 49}{res}  14.29{col 61}{txt}P-val={res}0.0002
Anderson-Rubin Wald test{txt}{col 36}Chi-sq({res}1{txt})={col 49}{res}  14.30{col 61}{txt}P-val={res}0.0002
Stock-Wright LM S statistic{txt}{col 36}Chi-sq({res}1{txt})={col 49}{res}  15.07{col 61}{txt}P-val={res}0.0001

{txt}NB: Underidentification, weak identification and weak-identification-robust
    test statistics cluster-robust

Number of clusters             N_clust  = {res}      2350
{txt}Number of observations               N  = {res}     14706
{txt}Number of regressors                 K  = {res}         5
{txt}Number of endogenous regressors      K1 = {res}         1
{txt}Number of instruments                L  = {res}         5
{txt}Number of excluded instruments       L1 = {res}         1

{txt}IV (2SLS) estimation
{hline 20}

Estimates efficient for homoskedasticity only
Statistics robust to heteroskedasticity and clustering on symbol1

Number of clusters (symbol1) = {col 33}{res}  2350{txt}{col 55}Number of obs = {res}   14706
{txt}{col 55}F(  5,  2349) = {res}    1.48
{txt}{col 55}Prob > F      = {res}  0.1934
{txt}Total (centered) SS     = {res}  4712.43142{txt}{col 55}Centered R2   = {res} -2.8149
{txt}Total (uncentered) SS   = {res}  4712.43142{txt}{col 55}Uncentered R2 = {res} -2.8149
{txt}Residual SS             = {res} 17977.52295{txt}{col 55}Root MSE      = {res}   1.106

{txt}{hline 18}{c TT}{hline 11}{hline 11}{hline 9}{hline 8}{hline 13}{hline 12}
{col 19}{c |}{col 31}    Robust
{col 1}         op_tfp_2{col 19}{c |}      Coef.{col 31}   Std. Err.{col 43}      t{col 51}   P>|t|{col 59}     [95% Con{col 72}f. Interval]
{hline 18}{c +}{hline 11}{hline 11}{hline 9}{hline 8}{hline 13}{hline 12}
{space 3}whpunv_cor_pat {c |}{col 19}{res}{space 2} 5.816779{col 31}{space 2}  2.67608{col 42}{space 1}    2.17{col 51}{space 3}0.030{col 59}{space 4}  .569054{col 72}{space 3}  11.0645
{txt}{space 5}lnexp_stk_85 {c |}{col 19}{res}{space 2} .0004755{col 31}{space 2} .0050802{col 42}{space 1}    0.09{col 51}{space 3}0.925{col 59}{space 4}-.0094867{col 72}{space 3} .0104377
{txt}{space 8}lntol_ast {c |}{col 19}{res}{space 2} .0300409{col 31}{space 2} .0571374{col 42}{space 1}    0.53{col 51}{space 3}0.599{col 59}{space 4} -.082004{col 72}{space 3} .1420858
{txt}{space 8}lncpt_stk {c |}{col 19}{res}{space 2}-.0228962{col 31}{space 2} .0450758{col 42}{space 1}   -0.51{col 51}{space 3}0.612{col 59}{space 4}-.1112886{col 72}{space 3} .0654962
{txt}lntol_current_ast {c |}{col 19}{res}{space 2}-.0070269{col 31}{space 2}  .047476{col 42}{space 1}   -0.15{col 51}{space 3}0.882{col 59}{space 4}-.1001262{col 72}{space 3} .0860724
{txt}{hline 18}{c BT}{hline 11}{hline 11}{hline 9}{hline 8}{hline 13}{hline 12}
{help ivreg2##idtest:Underidentification test} (Kleibergen-Paap rk LM statistic):{res}{col 71}   5.980
{txt}{col 52}Chi-sq({res}1{txt}) P-val =  {res}{col 73}0.0145
{txt}{hline 78}
{help ivreg2##widtest:Weak identification test} (Cragg-Donald Wald F statistic):{res}{col 71}  11.377
{txt}                         (Kleibergen-Paap rk Wald F statistic):{res}{col 71}   5.921
{txt}Stock-Yogo weak ID test critical values:{res}{txt}{col 42}10% maximal IV size{res}{col 73} 16.38
{txt}{col 42}15% maximal IV size{res}{col 73}  8.96
{txt}{col 42}20% maximal IV size{res}{col 73}  6.66
{txt}{col 42}25% maximal IV size{res}{col 73}  5.53
{txt}Source: Stock-Yogo (2005).  Reproduced by permission.
NB: Critical values are for Cragg-Donald F statistic and i.i.d. errors.
{hline 78}
{help ivreg2##overidtests:Hansen J statistic} (overidentification test of all instruments):{res}{col 71}   0.000
{txt}{col 50}(equation exactly identified)
{hline 78}
Instrumented:{col 23}whpunv_cor_pat
Included instruments:{col 23}lnexp_stk_85 lntol_ast lncpt_stk lntol_current_ast
Excluded instruments:{col 23}bartikiv_14
{help ivreg2##partial:Partialled-out}:{col 23}_cons
{col 23}nb: total SS, model F and R2s are after partialling-out;
{col 23}    any {help ivreg2##s_small:small-sample adjustments} include partialled-out
{col 23}    variables in regressor count K
{hline 78}
{res}
{txt}Absorbed degrees of freedom:
{res}{col 1}{text}{hline 13}{c TT}{hline 12}{hline 12}{hline 14}{hline 1}{c TRC}
{col 1}{text} Absorbed FE{col 14}{c |} Categories{col 27} - Redundant{col 39}  = Num. Coefs{col 54}{c |}
{res}{col 1}{text}{hline 13}{c +}{hline 12}{hline 12}{hline 14}{hline 1}{c RT}
{col 1}{text}     symbol1{col 14}{c |}{space 1}     2350{col 27}{space 1}     2350{col 39}{result}{space 1}        0{col 53}{text}*{col 54}{c |}
{res}{col 1}{text}     year1_y{col 14}{c |}{space 1}        8{col 27}{space 1}        0{col 39}{result}{space 1}        8{col 53}{text} {col 54}{c |}
{res}{col 1}{text}{hline 13}{c BT}{hline 12}{hline 12}{hline 14}{hline 1}{c BRC}
* = FE nested within cluster; treated as redundant for DoF computation
{res}
{com}. 
. ivreghdfe op_tfp_2 (whpunv_cor_pat= bartikiv_15 ) $acontrol3_list,first a(symbol1 year1_y) cluster(symbol1)
{res}{txt}(dropped 124 {browse "http://scorreia.com/research/singletons.pdf":singleton observations})
{res}{txt}({browse "http://scorreia.com/research/hdfe.pdf":MWFE estimator} converged in 6 iterations)
{res}
{txt}First-stage regressions
{hline 23}


First-stage regression of whpunv_cor_pat:

Statistics robust to heteroskedasticity and clustering on symbol1
Number of obs = {col 31}{res}   14706
{txt}Number of clusters (symbol1) = {col 33}{res}  2350
{txt}{hline 18}{c TT}{hline 11}{hline 11}{hline 9}{hline 8}{hline 13}{hline 12}
{col 19}{c |}{col 31}    Robust
{col 1}   whpunv_cor_pat{col 19}{c |}      Coef.{col 31}   Std. Err.{col 43}      t{col 51}   P>|t|{col 59}     [95% Con{col 72}f. Interval]
{hline 18}{c +}{hline 11}{hline 11}{hline 9}{hline 8}{hline 13}{hline 12}
{space 6}bartikiv_15 {c |}{col 19}{res}{space 2} 5.02e-06{col 31}{space 2} 1.51e-06{col 42}{space 1}    3.32{col 51}{space 3}0.001{col 59}{space 4} 2.05e-06{col 72}{space 3} 7.98e-06
{txt}{space 5}lnexp_stk_85 {c |}{col 19}{res}{space 2}-.0003036{col 31}{space 2} .0008348{col 42}{space 1}   -0.36{col 51}{space 3}0.716{col 59}{space 4}  -.00194{col 72}{space 3} .0013328
{txt}{space 8}lntol_ast {c |}{col 19}{res}{space 2} 1.94e-06{col 31}{space 2} .0079486{col 42}{space 1}    0.00{col 51}{space 3}1.000{col 59}{space 4}-.0155784{col 72}{space 3} .0155823
{txt}{space 8}lncpt_stk {c |}{col 19}{res}{space 2}  .000984{col 31}{space 2}  .006656{col 42}{space 1}    0.15{col 51}{space 3}0.882{col 59}{space 4}-.0120626{col 72}{space 3} .0140305
{txt}lntol_current_ast {c |}{col 19}{res}{space 2} .0049019{col 31}{space 2} .0064717{col 42}{space 1}    0.76{col 51}{space 3}0.449{col 59}{space 4}-.0077834{col 72}{space 3} .0175873
{txt}{hline 18}{c BT}{hline 11}{hline 11}{hline 9}{hline 8}{hline 13}{hline 12}
F test of excluded instruments:
  F(  1,  2349) = {res}   11.02
{txt}  Prob > F      = {res}  0.0009
{help ivreg2##swstats:Sanderson-Windmeijer multivariate F test of excluded instruments:}
{txt}  F(  1,  2349) = {res}   11.02
{txt}  Prob > F      = {res}  0.0009


{txt}Summary results for first-stage regressions
{hline 43}

{col 44}{help ivreg2##swstats:(Underid)}{col 65}{help ivreg2##swstats:(Weak id)}
Variable     |{col 16}{help ivreg2##swstats:F}({res}{col 17}  1{txt},{res}  2349{txt})  P-val{col 37}|{col 39}{help ivreg2##swstats:SW Chi-sq}({res}  1{txt}) P-val{col 60}|{col 62}{help ivreg2##swstats:SW F}({res}{col 67}  1{txt},{res}  2349{txt})
{res}whpunv_cor_p{col 14}{txt}|{col 18}{res}   11.02{col 28}  0.0009{col 37}{txt}|{col 42}{res}   11.03{col 51}  0.0009{col 60}{txt}|{col 65}{res}   11.02

{txt}NB: first-stage test statistics cluster-robust

Stock-Yogo weak ID F test critical values for single endogenous regressor:
{res}{txt}{col 36}10% maximal IV size{res}{col 67} 16.38
{txt}{col 36}15% maximal IV size{res}{col 67}  8.96
{txt}{col 36}20% maximal IV size{res}{col 67}  6.66
{txt}{col 36}25% maximal IV size{res}{col 67}  5.53
{txt}Source: Stock-Yogo (2005).  Reproduced by permission.
NB: Critical values are for i.i.d. errors only.

{help ivreg2##idtest:Underidentification test}
Ho: matrix of reduced form coefficients has rank=K1-1 (underidentified)
Ha: matrix has rank=K1 (identified)
{res}Kleibergen-Paap rk LM statistic{txt}{col 42}Chi-sq({res}1{txt})={res}10.97  {col 61}{txt}P-val={res}0.0009

{help ivreg2##widtest:Weak identification test}
{txt}Ho: equation is weakly identified
{res}Cragg-Donald Wald F statistic{col 65}   23.26
Kleibergen-Paap Wald rk F statistic{col 65}   11.02

{txt}Stock-Yogo weak ID test critical values for K1=1 and L1=1:
{res}{txt}{col 36}10% maximal IV size{res}{col 67} 16.38
{txt}{col 36}15% maximal IV size{res}{col 67}  8.96
{txt}{col 36}20% maximal IV size{res}{col 67}  6.66
{txt}{col 36}25% maximal IV size{res}{col 67}  5.53
{txt}Source: Stock-Yogo (2005).  Reproduced by permission.
NB: Critical values are for Cragg-Donald F statistic and i.i.d. errors.

{help ivreg2##wirobust:Weak-instrument-robust inference}
Tests of joint significance of endogenous regressors B1 in main equation
Ho: B1=0 and orthogonality conditions are valid
{res}Anderson-Rubin Wald test{txt}{col 36}F({res}1{txt},{res}2349{txt})={col 49}{res}  16.35{col 61}{txt}P-val={res}0.0001
Anderson-Rubin Wald test{txt}{col 36}Chi-sq({res}1{txt})={col 49}{res}  16.37{col 61}{txt}P-val={res}0.0001
Stock-Wright LM S statistic{txt}{col 36}Chi-sq({res}1{txt})={col 49}{res}  16.83{col 61}{txt}P-val={res}0.0000

{txt}NB: Underidentification, weak identification and weak-identification-robust
    test statistics cluster-robust

Number of clusters             N_clust  = {res}      2350
{txt}Number of observations               N  = {res}     14706
{txt}Number of regressors                 K  = {res}         5
{txt}Number of endogenous regressors      K1 = {res}         1
{txt}Number of instruments                L  = {res}         5
{txt}Number of excluded instruments       L1 = {res}         1

{txt}IV (2SLS) estimation
{hline 20}

Estimates efficient for homoskedasticity only
Statistics robust to heteroskedasticity and clustering on symbol1

Number of clusters (symbol1) = {col 33}{res}  2350{txt}{col 55}Number of obs = {res}   14706
{txt}{col 55}F(  5,  2349) = {res}    2.28
{txt}{col 55}Prob > F      = {res}  0.0442
{txt}Total (centered) SS     = {res}  4712.43142{txt}{col 55}Centered R2   = {res} -1.5214
{txt}Total (uncentered) SS   = {res}  4712.43142{txt}{col 55}Uncentered R2 = {res} -1.5214
{txt}Residual SS             = {res} 11881.77416{txt}{col 55}Root MSE      = {res}   .8993

{txt}{hline 18}{c TT}{hline 11}{hline 11}{hline 9}{hline 8}{hline 13}{hline 12}
{col 19}{c |}{col 31}    Robust
{col 1}         op_tfp_2{col 19}{c |}      Coef.{col 31}   Std. Err.{col 43}      t{col 51}   P>|t|{col 59}     [95% Con{col 72}f. Interval]
{hline 18}{c +}{hline 11}{hline 11}{hline 9}{hline 8}{hline 13}{hline 12}
{space 3}whpunv_cor_pat {c |}{col 19}{res}{space 2} 4.315971{col 31}{space 2} 1.653428{col 42}{space 1}    2.61{col 51}{space 3}0.009{col 59}{space 4}  1.07364{col 72}{space 3} 7.558301
{txt}{space 5}lnexp_stk_85 {c |}{col 19}{res}{space 2} .0000215{col 31}{space 2} .0040234{col 42}{space 1}    0.01{col 51}{space 3}0.996{col 59}{space 4}-.0078682{col 72}{space 3} .0079112
{txt}{space 8}lntol_ast {c |}{col 19}{res}{space 2} .0310058{col 31}{space 2} .0482288{col 42}{space 1}    0.64{col 51}{space 3}0.520{col 59}{space 4}-.0635696{col 72}{space 3} .1255812
{txt}{space 8}lncpt_stk {c |}{col 19}{res}{space 2}-.0179838{col 31}{space 2} .0366413{col 42}{space 1}   -0.49{col 51}{space 3}0.624{col 59}{space 4}-.0898364{col 72}{space 3} .0538688
{txt}lntol_current_ast {c |}{col 19}{res}{space 2}-.0012552{col 31}{space 2} .0396975{col 42}{space 1}   -0.03{col 51}{space 3}0.975{col 59}{space 4} -.079101{col 72}{space 3} .0765906
{txt}{hline 18}{c BT}{hline 11}{hline 11}{hline 9}{hline 8}{hline 13}{hline 12}
{help ivreg2##idtest:Underidentification test} (Kleibergen-Paap rk LM statistic):{res}{col 71}  10.974
{txt}{col 52}Chi-sq({res}1{txt}) P-val =  {res}{col 73}0.0009
{txt}{hline 78}
{help ivreg2##widtest:Weak identification test} (Cragg-Donald Wald F statistic):{res}{col 71}  23.263
{txt}                         (Kleibergen-Paap rk Wald F statistic):{res}{col 71}  11.016
{txt}Stock-Yogo weak ID test critical values:{res}{txt}{col 42}10% maximal IV size{res}{col 73} 16.38
{txt}{col 42}15% maximal IV size{res}{col 73}  8.96
{txt}{col 42}20% maximal IV size{res}{col 73}  6.66
{txt}{col 42}25% maximal IV size{res}{col 73}  5.53
{txt}Source: Stock-Yogo (2005).  Reproduced by permission.
NB: Critical values are for Cragg-Donald F statistic and i.i.d. errors.
{hline 78}
{help ivreg2##overidtests:Hansen J statistic} (overidentification test of all instruments):{res}{col 71}   0.000
{txt}{col 50}(equation exactly identified)
{hline 78}
Instrumented:{col 23}whpunv_cor_pat
Included instruments:{col 23}lnexp_stk_85 lntol_ast lncpt_stk lntol_current_ast
Excluded instruments:{col 23}bartikiv_15
{help ivreg2##partial:Partialled-out}:{col 23}_cons
{col 23}nb: total SS, model F and R2s are after partialling-out;
{col 23}    any {help ivreg2##s_small:small-sample adjustments} include partialled-out
{col 23}    variables in regressor count K
{hline 78}
{res}
{txt}Absorbed degrees of freedom:
{res}{col 1}{text}{hline 13}{c TT}{hline 12}{hline 12}{hline 14}{hline 1}{c TRC}
{col 1}{text} Absorbed FE{col 14}{c |} Categories{col 27} - Redundant{col 39}  = Num. Coefs{col 54}{c |}
{res}{col 1}{text}{hline 13}{c +}{hline 12}{hline 12}{hline 14}{hline 1}{c RT}
{col 1}{text}     symbol1{col 14}{c |}{space 1}     2350{col 27}{space 1}     2350{col 39}{result}{space 1}        0{col 53}{text}*{col 54}{c |}
{res}{col 1}{text}     year1_y{col 14}{c |}{space 1}        8{col 27}{space 1}        0{col 39}{result}{space 1}        8{col 53}{text} {col 54}{c |}
{res}{col 1}{text}{hline 13}{c BT}{hline 12}{hline 12}{hline 14}{hline 1}{c BRC}
* = FE nested within cluster; treated as redundant for DoF computation
{res}
{com}. 
. 
. 
. ***************************         Mechanism Analysis        **********************************

. 
. ******Mechanism 1- Firms' Innovation quality and scale******

. 
. ***lncra_scale_2 is the number of firms that applied for patents in year T+2.

. 
. ***lncn_cita_2 is the number of applied patents' citations in year T+2.

. 
. 
. 
. reghdfe lncra_scale_2 whpunv_cor_pat $acontrol3_list, a(symbol1 year1_y) cluster(symbol1)
{res}{txt}(dropped 237 {browse "http://scorreia.com/research/singletons.pdf":singleton observations})
{res}{txt}({browse "http://scorreia.com/research/hdfe.pdf":MWFE estimator} converged in 6 iterations)
{res}
{txt}HDFE Linear regression{col 51}Number of obs{col 67}= {res}    10,243
{txt}Absorbing 2 HDFE groups{col 51}F({res}   5{txt},{res}   2192{txt}){col 67}= {res}      3.47
{txt}Statistics robust to heteroskedasticity{col 51}Prob > F{col 67}= {res}    0.0040
{txt}{col 51}R-squared{col 67}= {res}    0.8311
{txt}{col 51}Adj R-squared{col 67}= {res}    0.7848
{txt}{col 51}Within R-sq.{col 67}= {res}    0.0038
{txt}{col 1}Number of clusters ({res}symbol1{txt}) {col 30}= {res}     2,193{txt}{col 51}Root MSE{col 67}= {res}    0.5618

{txt}{ralign 83:(Std. Err. adjusted for {res:2,193} clusters in symbol1)}
{hline 18}{c TT}{hline 11}{hline 11}{hline 9}{hline 8}{hline 13}{hline 12}
{col 19}{c |}{col 31}    Robust
{col 1}    lncra_scale_2{col 19}{c |}      Coef.{col 31}   Std. Err.{col 43}      t{col 51}   P>|t|{col 59}     [95% Con{col 72}f. Interval]
{hline 18}{c +}{hline 11}{hline 11}{hline 9}{hline 8}{hline 13}{hline 12}
{space 3}whpunv_cor_pat {c |}{col 19}{res}{space 2} .0351317{col 31}{space 2} .0469992{col 42}{space 1}    0.75{col 51}{space 3}0.455{col 59}{space 4}-.0570359{col 72}{space 3} .1272993
{txt}{space 5}lnexp_stk_85 {c |}{col 19}{res}{space 2} .0044154{col 31}{space 2}  .004079{col 42}{space 1}    1.08{col 51}{space 3}0.279{col 59}{space 4}-.0035838{col 72}{space 3} .0124145
{txt}{space 8}lntol_ast {c |}{col 19}{res}{space 2} .0353916{col 31}{space 2}  .030316{col 42}{space 1}    1.17{col 51}{space 3}0.243{col 59}{space 4}-.0240595{col 72}{space 3} .0948427
{txt}{space 8}lncpt_stk {c |}{col 19}{res}{space 2} .0825858{col 31}{space 2} .0371686{col 42}{space 1}    2.22{col 51}{space 3}0.026{col 59}{space 4} .0096964{col 72}{space 3} .1554753
{txt}lntol_current_ast {c |}{col 19}{res}{space 2} .0098713{col 31}{space 2} .0173717{col 42}{space 1}    0.57{col 51}{space 3}0.570{col 59}{space 4}-.0241953{col 72}{space 3}  .043938
{txt}{space 12}_cons {c |}{col 19}{res}{space 2}-1.754083{col 31}{space 2} .6928212{col 42}{space 1}   -2.53{col 51}{space 3}0.011{col 59}{space 4}-3.112738{col 72}{space 3}-.3954282
{txt}{hline 18}{c BT}{hline 11}{hline 11}{hline 9}{hline 8}{hline 13}{hline 12}
{res}
{txt}Absorbed degrees of freedom:
{res}{col 1}{text}{hline 13}{c TT}{hline 12}{hline 12}{hline 14}{hline 1}{c TRC}
{col 1}{text} Absorbed FE{col 14}{c |} Categories{col 27} - Redundant{col 39}  = Num. Coefs{col 54}{c |}
{res}{col 1}{text}{hline 13}{c +}{hline 12}{hline 12}{hline 14}{hline 1}{c RT}
{col 1}{text}     symbol1{col 14}{c |}{space 1}     2193{col 27}{space 1}     2193{col 39}{result}{space 1}        0{col 53}{text}*{col 54}{c |}
{res}{col 1}{text}     year1_y{col 14}{c |}{space 1}        6{col 27}{space 1}        0{col 39}{result}{space 1}        6{col 53}{text} {col 54}{c |}
{res}{col 1}{text}{hline 13}{c BT}{hline 12}{hline 12}{hline 14}{hline 1}{c BRC}
* = FE nested within cluster; treated as redundant for DoF computation
{res}
{com}. 
. reghdfe lncn_cita_2 whpunv_cor_pat $acontrol3_list, a(symbol1 year1_y) cluster(symbol1)
{res}{txt}(dropped 135 {browse "http://scorreia.com/research/singletons.pdf":singleton observations})
{res}{txt}({browse "http://scorreia.com/research/hdfe.pdf":MWFE estimator} converged in 6 iterations)
{res}
{txt}HDFE Linear regression{col 51}Number of obs{col 67}= {res}    15,136
{txt}Absorbing 2 HDFE groups{col 51}F({res}   5{txt},{res}   2432{txt}){col 67}= {res}      7.79
{txt}Statistics robust to heteroskedasticity{col 51}Prob > F{col 67}= {res}    0.0000
{txt}{col 51}R-squared{col 67}= {res}    0.7761
{txt}{col 51}Adj R-squared{col 67}= {res}    0.7329
{txt}{col 51}Within R-sq.{col 67}= {res}    0.0044
{txt}{col 1}Number of clusters ({res}symbol1{txt}) {col 30}= {res}     2,433{txt}{col 51}Root MSE{col 67}= {res}    0.5657

{txt}{ralign 83:(Std. Err. adjusted for {res:2,433} clusters in symbol1)}
{hline 18}{c TT}{hline 11}{hline 11}{hline 9}{hline 8}{hline 13}{hline 12}
{col 19}{c |}{col 31}    Robust
{col 1}      lncn_cita_2{col 19}{c |}      Coef.{col 31}   Std. Err.{col 43}      t{col 51}   P>|t|{col 59}     [95% Con{col 72}f. Interval]
{hline 18}{c +}{hline 11}{hline 11}{hline 9}{hline 8}{hline 13}{hline 12}
{space 3}whpunv_cor_pat {c |}{col 19}{res}{space 2} .0770908{col 31}{space 2} .0340722{col 42}{space 1}    2.26{col 51}{space 3}0.024{col 59}{space 4} .0102773{col 72}{space 3} .1439042
{txt}{space 5}lnexp_stk_85 {c |}{col 19}{res}{space 2}-.0013876{col 31}{space 2} .0030997{col 42}{space 1}   -0.45{col 51}{space 3}0.654{col 59}{space 4} -.007466{col 72}{space 3} .0046908
{txt}{space 8}lntol_ast {c |}{col 19}{res}{space 2}  .035266{col 31}{space 2} .0232077{col 42}{space 1}    1.52{col 51}{space 3}0.129{col 59}{space 4}-.0102429{col 72}{space 3} .0807749
{txt}{space 8}lncpt_stk {c |}{col 19}{res}{space 2}   .06628{col 31}{space 2} .0237593{col 42}{space 1}    2.79{col 51}{space 3}0.005{col 59}{space 4} .0196895{col 72}{space 3} .1128704
{txt}lntol_current_ast {c |}{col 19}{res}{space 2} .0160076{col 31}{space 2} .0154267{col 42}{space 1}    1.04{col 51}{space 3}0.300{col 59}{space 4}-.0142433{col 72}{space 3} .0462585
{txt}{space 12}_cons {c |}{col 19}{res}{space 2}-1.777114{col 31}{space 2} .4227644{col 42}{space 1}   -4.20{col 51}{space 3}0.000{col 59}{space 4} -2.60613{col 72}{space 3}-.9480984
{txt}{hline 18}{c BT}{hline 11}{hline 11}{hline 9}{hline 8}{hline 13}{hline 12}
{res}
{txt}Absorbed degrees of freedom:
{res}{col 1}{text}{hline 13}{c TT}{hline 12}{hline 12}{hline 14}{hline 1}{c TRC}
{col 1}{text} Absorbed FE{col 14}{c |} Categories{col 27} - Redundant{col 39}  = Num. Coefs{col 54}{c |}
{res}{col 1}{text}{hline 13}{c +}{hline 12}{hline 12}{hline 14}{hline 1}{c RT}
{col 1}{text}     symbol1{col 14}{c |}{space 1}     2433{col 27}{space 1}     2433{col 39}{result}{space 1}        0{col 53}{text}*{col 54}{c |}
{res}{col 1}{text}     year1_y{col 14}{c |}{space 1}        8{col 27}{space 1}        0{col 39}{result}{space 1}        8{col 53}{text} {col 54}{c |}
{res}{col 1}{text}{hline 13}{c BT}{hline 12}{hline 12}{hline 14}{hline 1}{c BRC}
* = FE nested within cluster; treated as redundant for DoF computation
{res}
{com}. 
. 
. 
. ******Mechanism 2- Firms' internalization capability******

. 
. ***lnacm_city_5_tol is the extent to which the firm internalizes the research from a university within the same city.

. 
. ***As the internalization considers university research from T+1 to T+5, this whpunv_cor_pat only has a year lag.

. 
. ***lnacm_prov_5_tol is of firms' extent internalization of the research from a university within the same province.

. 
. ***lnacm_5_ipc4_city_dev is the firms' internalization of the same-city university's cross-field research.

. 
. ***lnacm_5_ipc4_city_prof is firms' internalization of the same-city university's same-field research.

. 
. ***lnacm_5_ipc4_prov_dev is the firms' internalization of the same-province university's cross-field research.

. 
. ***lnacm_5_ipc4_prov_prof is firms' internalization of the same-province university's same-field research.

. 
. 
. 
. reghdfe lnacm_city_5_tol L.whpunv_cor_pat $acontrol3_list, a(symbol1 year1_y) cluster(symbol1)
{res}{txt}(dropped 36 {browse "http://scorreia.com/research/singletons.pdf":singleton observations})
{res}{txt}({browse "http://scorreia.com/research/hdfe.pdf":MWFE estimator} converged in 6 iterations)
{res}
{txt}HDFE Linear regression{col 51}Number of obs{col 67}= {res}    14,165
{txt}Absorbing 2 HDFE groups{col 51}F({res}   5{txt},{res}   2430{txt}){col 67}= {res}      6.77
{txt}Statistics robust to heteroskedasticity{col 51}Prob > F{col 67}= {res}    0.0000
{txt}{col 51}R-squared{col 67}= {res}    0.7774
{txt}{col 51}Adj R-squared{col 67}= {res}    0.7310
{txt}{col 51}Within R-sq.{col 67}= {res}    0.0056
{txt}{col 1}Number of clusters ({res}symbol1{txt}) {col 30}= {res}     2,431{txt}{col 51}Root MSE{col 67}= {res}    1.4960

{txt}{ralign 83:(Std. Err. adjusted for {res:2,431} clusters in symbol1)}
{hline 18}{c TT}{hline 11}{hline 11}{hline 9}{hline 8}{hline 13}{hline 12}
{col 19}{c |}{col 31}    Robust
{col 1} lnacm_city_5_tol{col 19}{c |}      Coef.{col 31}   Std. Err.{col 43}      t{col 51}   P>|t|{col 59}     [95% Con{col 72}f. Interval]
{hline 18}{c +}{hline 11}{hline 11}{hline 9}{hline 8}{hline 13}{hline 12}
{space 3}whpunv_cor_pat {c |}
{space 14}L1. {c |}{col 19}{res}{space 2}  .253951{col 31}{space 2} .0969705{col 42}{space 1}    2.62{col 51}{space 3}0.009{col 59}{space 4} .0637975{col 72}{space 3} .4441044
{txt}{space 17} {c |}
{space 5}lnexp_stk_85 {c |}{col 19}{res}{space 2} .0293871{col 31}{space 2} .0087331{col 42}{space 1}    3.37{col 51}{space 3}0.001{col 59}{space 4}  .012262{col 72}{space 3} .0465122
{txt}{space 8}lntol_ast {c |}{col 19}{res}{space 2}  .076947{col 31}{space 2} .0814864{col 42}{space 1}    0.94{col 51}{space 3}0.345{col 59}{space 4} -.082843{col 72}{space 3}  .236737
{txt}{space 8}lncpt_stk {c |}{col 19}{res}{space 2}   .20161{col 31}{space 2} .0827484{col 42}{space 1}    2.44{col 51}{space 3}0.015{col 59}{space 4} .0393452{col 72}{space 3} .3638747
{txt}lntol_current_ast {c |}{col 19}{res}{space 2}-.0188915{col 31}{space 2} .0582571{col 42}{space 1}   -0.32{col 51}{space 3}0.746{col 59}{space 4}-.1331303{col 72}{space 3} .0953472
{txt}{space 12}_cons {c |}{col 19}{res}{space 2}-3.168524{col 31}{space 2} 1.542555{col 42}{space 1}   -2.05{col 51}{space 3}0.040{col 59}{space 4}-6.193383{col 72}{space 3} -.143664
{txt}{hline 18}{c BT}{hline 11}{hline 11}{hline 9}{hline 8}{hline 13}{hline 12}
{res}
{txt}Absorbed degrees of freedom:
{res}{col 1}{text}{hline 13}{c TT}{hline 12}{hline 12}{hline 14}{hline 1}{c TRC}
{col 1}{text} Absorbed FE{col 14}{c |} Categories{col 27} - Redundant{col 39}  = Num. Coefs{col 54}{c |}
{res}{col 1}{text}{hline 13}{c +}{hline 12}{hline 12}{hline 14}{hline 1}{c RT}
{col 1}{text}     symbol1{col 14}{c |}{space 1}     2431{col 27}{space 1}     2431{col 39}{result}{space 1}        0{col 53}{text}*{col 54}{c |}
{res}{col 1}{text}     year1_y{col 14}{c |}{space 1}        8{col 27}{space 1}        0{col 39}{result}{space 1}        8{col 53}{text} {col 54}{c |}
{res}{col 1}{text}{hline 13}{c BT}{hline 12}{hline 12}{hline 14}{hline 1}{c BRC}
* = FE nested within cluster; treated as redundant for DoF computation
{res}
{com}. 
. reghdfe lnacm_prov_5_tol L.whpunv_cor_pat $acontrol3_list, a(symbol1 year1_y) cluster(symbol1)
{res}{txt}(dropped 36 {browse "http://scorreia.com/research/singletons.pdf":singleton observations})
{res}{txt}({browse "http://scorreia.com/research/hdfe.pdf":MWFE estimator} converged in 6 iterations)
{res}
{txt}HDFE Linear regression{col 51}Number of obs{col 67}= {res}    14,165
{txt}Absorbing 2 HDFE groups{col 51}F({res}   5{txt},{res}   2430{txt}){col 67}= {res}      6.49
{txt}Statistics robust to heteroskedasticity{col 51}Prob > F{col 67}= {res}    0.0000
{txt}{col 51}R-squared{col 67}= {res}    0.7732
{txt}{col 51}Adj R-squared{col 67}= {res}    0.7260
{txt}{col 51}Within R-sq.{col 67}= {res}    0.0052
{txt}{col 1}Number of clusters ({res}symbol1{txt}) {col 30}= {res}     2,431{txt}{col 51}Root MSE{col 67}= {res}    1.5843

{txt}{ralign 83:(Std. Err. adjusted for {res:2,431} clusters in symbol1)}
{hline 18}{c TT}{hline 11}{hline 11}{hline 9}{hline 8}{hline 13}{hline 12}
{col 19}{c |}{col 31}    Robust
{col 1} lnacm_prov_5_tol{col 19}{c |}      Coef.{col 31}   Std. Err.{col 43}      t{col 51}   P>|t|{col 59}     [95% Con{col 72}f. Interval]
{hline 18}{c +}{hline 11}{hline 11}{hline 9}{hline 8}{hline 13}{hline 12}
{space 3}whpunv_cor_pat {c |}
{space 14}L1. {c |}{col 19}{res}{space 2} .2643509{col 31}{space 2}  .101175{col 42}{space 1}    2.61{col 51}{space 3}0.009{col 59}{space 4} .0659527{col 72}{space 3} .4627491
{txt}{space 17} {c |}
{space 5}lnexp_stk_85 {c |}{col 19}{res}{space 2} .0288719{col 31}{space 2} .0090335{col 42}{space 1}    3.20{col 51}{space 3}0.001{col 59}{space 4} .0111578{col 72}{space 3}  .046586
{txt}{space 8}lntol_ast {c |}{col 19}{res}{space 2} .0761391{col 31}{space 2} .0854294{col 42}{space 1}    0.89{col 51}{space 3}0.373{col 59}{space 4}-.0913829{col 72}{space 3} .2436611
{txt}{space 8}lncpt_stk {c |}{col 19}{res}{space 2} .2157661{col 31}{space 2} .0869528{col 42}{space 1}    2.48{col 51}{space 3}0.013{col 59}{space 4} .0452568{col 72}{space 3} .3862753
{txt}lntol_current_ast {c |}{col 19}{res}{space 2}-.0211755{col 31}{space 2} .0613281{col 42}{space 1}   -0.35{col 51}{space 3}0.730{col 59}{space 4}-.1414364{col 72}{space 3} .0990854
{txt}{space 12}_cons {c |}{col 19}{res}{space 2}-3.227357{col 31}{space 2} 1.613373{col 42}{space 1}   -2.00{col 51}{space 3}0.046{col 59}{space 4}-6.391085{col 72}{space 3}-.0636291
{txt}{hline 18}{c BT}{hline 11}{hline 11}{hline 9}{hline 8}{hline 13}{hline 12}
{res}
{txt}Absorbed degrees of freedom:
{res}{col 1}{text}{hline 13}{c TT}{hline 12}{hline 12}{hline 14}{hline 1}{c TRC}
{col 1}{text} Absorbed FE{col 14}{c |} Categories{col 27} - Redundant{col 39}  = Num. Coefs{col 54}{c |}
{res}{col 1}{text}{hline 13}{c +}{hline 12}{hline 12}{hline 14}{hline 1}{c RT}
{col 1}{text}     symbol1{col 14}{c |}{space 1}     2431{col 27}{space 1}     2431{col 39}{result}{space 1}        0{col 53}{text}*{col 54}{c |}
{res}{col 1}{text}     year1_y{col 14}{c |}{space 1}        8{col 27}{space 1}        0{col 39}{result}{space 1}        8{col 53}{text} {col 54}{c |}
{res}{col 1}{text}{hline 13}{c BT}{hline 12}{hline 12}{hline 14}{hline 1}{c BRC}
* = FE nested within cluster; treated as redundant for DoF computation
{res}
{com}. 
. 
. 
. reghdfe lnacm_5_ipc4_city_dev L.whpunv_cor_pat $acontrol3_list, a(symbol1 year1_y) cluster(symbol1)
{res}{txt}(dropped 36 {browse "http://scorreia.com/research/singletons.pdf":singleton observations})
{res}{txt}({browse "http://scorreia.com/research/hdfe.pdf":MWFE estimator} converged in 6 iterations)
{res}
{txt}HDFE Linear regression{col 51}Number of obs{col 67}= {res}    14,165
{txt}Absorbing 2 HDFE groups{col 51}F({res}   5{txt},{res}   2430{txt}){col 67}= {res}      7.13
{txt}Statistics robust to heteroskedasticity{col 51}Prob > F{col 67}= {res}    0.0000
{txt}{col 51}R-squared{col 67}= {res}    0.7848
{txt}{col 51}Adj R-squared{col 67}= {res}    0.7400
{txt}{col 51}Within R-sq.{col 67}= {res}    0.0066
{txt}{col 1}Number of clusters ({res}symbol1{txt}) {col 30}= {res}     2,431{txt}{col 51}Root MSE{col 67}= {res}    1.3298

{txt}{ralign 83:(Std. Err. adjusted for {res:2,431} clusters in symbol1)}
{hline 18}{c TT}{hline 11}{hline 11}{hline 9}{hline 8}{hline 13}{hline 12}
{col 19}{c |}{col 31}    Robust
{col 1}lnacm_5_ipc4_ci~v{col 19}{c |}      Coef.{col 31}   Std. Err.{col 43}      t{col 51}   P>|t|{col 59}     [95% Con{col 72}f. Interval]
{hline 18}{c +}{hline 11}{hline 11}{hline 9}{hline 8}{hline 13}{hline 12}
{space 3}whpunv_cor_pat {c |}
{space 14}L1. {c |}{col 19}{res}{space 2}  .213867{col 31}{space 2} .0961025{col 42}{space 1}    2.23{col 51}{space 3}0.026{col 59}{space 4} .0254158{col 72}{space 3} .4023183
{txt}{space 17} {c |}
{space 5}lnexp_stk_85 {c |}{col 19}{res}{space 2} .0293458{col 31}{space 2} .0081074{col 42}{space 1}    3.62{col 51}{space 3}0.000{col 59}{space 4} .0134477{col 72}{space 3} .0452438
{txt}{space 8}lntol_ast {c |}{col 19}{res}{space 2} .0658017{col 31}{space 2} .0732663{col 42}{space 1}    0.90{col 51}{space 3}0.369{col 59}{space 4} -.077869{col 72}{space 3} .2094725
{txt}{space 8}lncpt_stk {c |}{col 19}{res}{space 2} .2031118{col 31}{space 2} .0744493{col 42}{space 1}    2.73{col 51}{space 3}0.006{col 59}{space 4} .0571212{col 72}{space 3} .3491024
{txt}lntol_current_ast {c |}{col 19}{res}{space 2} -.017348{col 31}{space 2} .0522163{col 42}{space 1}   -0.33{col 51}{space 3}0.740{col 59}{space 4}-.1197412{col 72}{space 3} .0850451
{txt}{space 12}_cons {c |}{col 19}{res}{space 2}-3.489303{col 31}{space 2}  1.39149{col 42}{space 1}   -2.51{col 51}{space 3}0.012{col 59}{space 4}-6.217932{col 72}{space 3}-.7606742
{txt}{hline 18}{c BT}{hline 11}{hline 11}{hline 9}{hline 8}{hline 13}{hline 12}
{res}
{txt}Absorbed degrees of freedom:
{res}{col 1}{text}{hline 13}{c TT}{hline 12}{hline 12}{hline 14}{hline 1}{c TRC}
{col 1}{text} Absorbed FE{col 14}{c |} Categories{col 27} - Redundant{col 39}  = Num. Coefs{col 54}{c |}
{res}{col 1}{text}{hline 13}{c +}{hline 12}{hline 12}{hline 14}{hline 1}{c RT}
{col 1}{text}     symbol1{col 14}{c |}{space 1}     2431{col 27}{space 1}     2431{col 39}{result}{space 1}        0{col 53}{text}*{col 54}{c |}
{res}{col 1}{text}     year1_y{col 14}{c |}{space 1}        8{col 27}{space 1}        0{col 39}{result}{space 1}        8{col 53}{text} {col 54}{c |}
{res}{col 1}{text}{hline 13}{c BT}{hline 12}{hline 12}{hline 14}{hline 1}{c BRC}
* = FE nested within cluster; treated as redundant for DoF computation
{res}
{com}. 
. reghdfe lnacm_5_ipc4_city_prof L.whpunv_cor_pat $acontrol3_list, a(symbol1 year1_y) cluster(symbol1)
{res}{txt}(dropped 36 {browse "http://scorreia.com/research/singletons.pdf":singleton observations})
{res}{txt}({browse "http://scorreia.com/research/hdfe.pdf":MWFE estimator} converged in 6 iterations)
{res}
{txt}HDFE Linear regression{col 51}Number of obs{col 67}= {res}    14,165
{txt}Absorbing 2 HDFE groups{col 51}F({res}   5{txt},{res}   2430{txt}){col 67}= {res}      6.97
{txt}Statistics robust to heteroskedasticity{col 51}Prob > F{col 67}= {res}    0.0000
{txt}{col 51}R-squared{col 67}= {res}    0.7873
{txt}{col 51}Adj R-squared{col 67}= {res}    0.7429
{txt}{col 51}Within R-sq.{col 67}= {res}    0.0077
{txt}{col 1}Number of clusters ({res}symbol1{txt}) {col 30}= {res}     2,431{txt}{col 51}Root MSE{col 67}= {res}    0.8362

{txt}{ralign 83:(Std. Err. adjusted for {res:2,431} clusters in symbol1)}
{hline 18}{c TT}{hline 11}{hline 11}{hline 9}{hline 8}{hline 13}{hline 12}
{col 19}{c |}{col 31}    Robust
{col 1}lnacm_5_ipc4_ci~f{col 19}{c |}      Coef.{col 31}   Std. Err.{col 43}      t{col 51}   P>|t|{col 59}     [95% Con{col 72}f. Interval]
{hline 18}{c +}{hline 11}{hline 11}{hline 9}{hline 8}{hline 13}{hline 12}
{space 3}whpunv_cor_pat {c |}
{space 14}L1. {c |}{col 19}{res}{space 2} .1621187{col 31}{space 2}  .073002{col 42}{space 1}    2.22{col 51}{space 3}0.026{col 59}{space 4} .0189662{col 72}{space 3} .3052712
{txt}{space 17} {c |}
{space 5}lnexp_stk_85 {c |}{col 19}{res}{space 2} .0205382{col 31}{space 2} .0054666{col 42}{space 1}    3.76{col 51}{space 3}0.000{col 59}{space 4} .0098185{col 72}{space 3} .0312579
{txt}{space 8}lntol_ast {c |}{col 19}{res}{space 2} .0254054{col 31}{space 2} .0429211{col 42}{space 1}    0.59{col 51}{space 3}0.554{col 59}{space 4}-.0587603{col 72}{space 3} .1095712
{txt}{space 8}lncpt_stk {c |}{col 19}{res}{space 2} .1428669{col 31}{space 2}  .047772{col 42}{space 1}    2.99{col 51}{space 3}0.003{col 59}{space 4} .0491889{col 72}{space 3} .2365449
{txt}lntol_current_ast {c |}{col 19}{res}{space 2} -.008393{col 31}{space 2} .0309127{col 42}{space 1}   -0.27{col 51}{space 3}0.786{col 59}{space 4}-.0690109{col 72}{space 3}  .052225
{txt}{space 12}_cons {c |}{col 19}{res}{space 2}-2.454248{col 31}{space 2} .8889351{col 42}{space 1}   -2.76{col 51}{space 3}0.006{col 59}{space 4}-4.197397{col 72}{space 3}-.7110986
{txt}{hline 18}{c BT}{hline 11}{hline 11}{hline 9}{hline 8}{hline 13}{hline 12}
{res}
{txt}Absorbed degrees of freedom:
{res}{col 1}{text}{hline 13}{c TT}{hline 12}{hline 12}{hline 14}{hline 1}{c TRC}
{col 1}{text} Absorbed FE{col 14}{c |} Categories{col 27} - Redundant{col 39}  = Num. Coefs{col 54}{c |}
{res}{col 1}{text}{hline 13}{c +}{hline 12}{hline 12}{hline 14}{hline 1}{c RT}
{col 1}{text}     symbol1{col 14}{c |}{space 1}     2431{col 27}{space 1}     2431{col 39}{result}{space 1}        0{col 53}{text}*{col 54}{c |}
{res}{col 1}{text}     year1_y{col 14}{c |}{space 1}        8{col 27}{space 1}        0{col 39}{result}{space 1}        8{col 53}{text} {col 54}{c |}
{res}{col 1}{text}{hline 13}{c BT}{hline 12}{hline 12}{hline 14}{hline 1}{c BRC}
* = FE nested within cluster; treated as redundant for DoF computation
{res}
{com}. 
. reghdfe lnacm_5_ipc4_prov_dev L.whpunv_cor_pat $acontrol3_list, a(symbol1 year1_y) cluster(symbol1)
{res}{txt}(dropped 36 {browse "http://scorreia.com/research/singletons.pdf":singleton observations})
{res}{txt}({browse "http://scorreia.com/research/hdfe.pdf":MWFE estimator} converged in 6 iterations)
{res}
{txt}HDFE Linear regression{col 51}Number of obs{col 67}= {res}    14,165
{txt}Absorbing 2 HDFE groups{col 51}F({res}   5{txt},{res}   2430{txt}){col 67}= {res}      6.52
{txt}Statistics robust to heteroskedasticity{col 51}Prob > F{col 67}= {res}    0.0000
{txt}{col 51}R-squared{col 67}= {res}    0.7720
{txt}{col 51}Adj R-squared{col 67}= {res}    0.7245
{txt}{col 51}Within R-sq.{col 67}= {res}    0.0051
{txt}{col 1}Number of clusters ({res}symbol1{txt}) {col 30}= {res}     2,431{txt}{col 51}Root MSE{col 67}= {res}    1.6155

{txt}{ralign 83:(Std. Err. adjusted for {res:2,431} clusters in symbol1)}
{hline 18}{c TT}{hline 11}{hline 11}{hline 9}{hline 8}{hline 13}{hline 12}
{col 19}{c |}{col 31}    Robust
{col 1}lnacm_5_ipc4_pr~v{col 19}{c |}      Coef.{col 31}   Std. Err.{col 43}      t{col 51}   P>|t|{col 59}     [95% Con{col 72}f. Interval]
{hline 18}{c +}{hline 11}{hline 11}{hline 9}{hline 8}{hline 13}{hline 12}
{space 3}whpunv_cor_pat {c |}
{space 14}L1. {c |}{col 19}{res}{space 2} .2711556{col 31}{space 2} .1025021{col 42}{space 1}    2.65{col 51}{space 3}0.008{col 59}{space 4}  .070155{col 72}{space 3} .4721563
{txt}{space 17} {c |}
{space 5}lnexp_stk_85 {c |}{col 19}{res}{space 2} .0288327{col 31}{space 2} .0090394{col 42}{space 1}    3.19{col 51}{space 3}0.001{col 59}{space 4} .0111069{col 72}{space 3} .0465584
{txt}{space 8}lntol_ast {c |}{col 19}{res}{space 2} .0794628{col 31}{space 2} .0865745{col 42}{space 1}    0.92{col 51}{space 3}0.359{col 59}{space 4}-.0903046{col 72}{space 3} .2492302
{txt}{space 8}lncpt_stk {c |}{col 19}{res}{space 2} .2144995{col 31}{space 2} .0885892{col 42}{space 1}    2.42{col 51}{space 3}0.016{col 59}{space 4} .0407814{col 72}{space 3} .3882176
{txt}lntol_current_ast {c |}{col 19}{res}{space 2}-.0193487{col 31}{space 2} .0622123{col 42}{space 1}   -0.31{col 51}{space 3}0.756{col 59}{space 4}-.1413432{col 72}{space 3} .1026459
{txt}{space 12}_cons {c |}{col 19}{res}{space 2}-3.259563{col 31}{space 2} 1.640289{col 42}{space 1}   -1.99{col 51}{space 3}0.047{col 59}{space 4}-6.476073{col 72}{space 3}-.0430526
{txt}{hline 18}{c BT}{hline 11}{hline 11}{hline 9}{hline 8}{hline 13}{hline 12}
{res}
{txt}Absorbed degrees of freedom:
{res}{col 1}{text}{hline 13}{c TT}{hline 12}{hline 12}{hline 14}{hline 1}{c TRC}
{col 1}{text} Absorbed FE{col 14}{c |} Categories{col 27} - Redundant{col 39}  = Num. Coefs{col 54}{c |}
{res}{col 1}{text}{hline 13}{c +}{hline 12}{hline 12}{hline 14}{hline 1}{c RT}
{col 1}{text}     symbol1{col 14}{c |}{space 1}     2431{col 27}{space 1}     2431{col 39}{result}{space 1}        0{col 53}{text}*{col 54}{c |}
{res}{col 1}{text}     year1_y{col 14}{c |}{space 1}        8{col 27}{space 1}        0{col 39}{result}{space 1}        8{col 53}{text} {col 54}{c |}
{res}{col 1}{text}{hline 13}{c BT}{hline 12}{hline 12}{hline 14}{hline 1}{c BRC}
* = FE nested within cluster; treated as redundant for DoF computation
{res}
{com}. 
. reghdfe lnacm_5_ipc4_prov_prof L.whpunv_cor_pat $acontrol3_list, a(symbol1 year1_y) cluster(symbol1)
{res}{txt}(dropped 36 {browse "http://scorreia.com/research/singletons.pdf":singleton observations})
{res}{txt}({browse "http://scorreia.com/research/hdfe.pdf":MWFE estimator} converged in 6 iterations)
{res}
{txt}HDFE Linear regression{col 51}Number of obs{col 67}= {res}    14,165
{txt}Absorbing 2 HDFE groups{col 51}F({res}   5{txt},{res}   2430{txt}){col 67}= {res}      7.58
{txt}Statistics robust to heteroskedasticity{col 51}Prob > F{col 67}= {res}    0.0000
{txt}{col 51}R-squared{col 67}= {res}    0.7853
{txt}{col 51}Adj R-squared{col 67}= {res}    0.7405
{txt}{col 51}Within R-sq.{col 67}= {res}    0.0078
{txt}{col 1}Number of clusters ({res}symbol1{txt}) {col 30}= {res}     2,431{txt}{col 51}Root MSE{col 67}= {res}    0.9848

{txt}{ralign 83:(Std. Err. adjusted for {res:2,431} clusters in symbol1)}
{hline 18}{c TT}{hline 11}{hline 11}{hline 9}{hline 8}{hline 13}{hline 12}
{col 19}{c |}{col 31}    Robust
{col 1}lnacm_5_ipc4_pr~f{col 19}{c |}      Coef.{col 31}   Std. Err.{col 43}      t{col 51}   P>|t|{col 59}     [95% Con{col 72}f. Interval]
{hline 18}{c +}{hline 11}{hline 11}{hline 9}{hline 8}{hline 13}{hline 12}
{space 3}whpunv_cor_pat {c |}
{space 14}L1. {c |}{col 19}{res}{space 2} .1481898{col 31}{space 2} .0746449{col 42}{space 1}    1.99{col 51}{space 3}0.047{col 59}{space 4} .0018156{col 72}{space 3} .2945641
{txt}{space 17} {c |}
{space 5}lnexp_stk_85 {c |}{col 19}{res}{space 2}  .022919{col 31}{space 2} .0061937{col 42}{space 1}    3.70{col 51}{space 3}0.000{col 59}{space 4} .0107736{col 72}{space 3} .0350644
{txt}{space 8}lntol_ast {c |}{col 19}{res}{space 2}  .038843{col 31}{space 2} .0525979{col 42}{space 1}    0.74{col 51}{space 3}0.460{col 59}{space 4}-.0642984{col 72}{space 3} .1419845
{txt}{space 8}lncpt_stk {c |}{col 19}{res}{space 2} .1992493{col 31}{space 2} .0559668{col 42}{space 1}    3.56{col 51}{space 3}0.000{col 59}{space 4} .0895017{col 72}{space 3}  .308997
{txt}lntol_current_ast {c |}{col 19}{res}{space 2}-.0252261{col 31}{space 2} .0381966{col 42}{space 1}   -0.66{col 51}{space 3}0.509{col 59}{space 4}-.1001274{col 72}{space 3} .0496753
{txt}{space 12}_cons {c |}{col 19}{res}{space 2}-3.103322{col 31}{space 2}  1.04816{col 42}{space 1}   -2.96{col 51}{space 3}0.003{col 59}{space 4}-5.158702{col 72}{space 3}-1.047942
{txt}{hline 18}{c BT}{hline 11}{hline 11}{hline 9}{hline 8}{hline 13}{hline 12}
{res}
{txt}Absorbed degrees of freedom:
{res}{col 1}{text}{hline 13}{c TT}{hline 12}{hline 12}{hline 14}{hline 1}{c TRC}
{col 1}{text} Absorbed FE{col 14}{c |} Categories{col 27} - Redundant{col 39}  = Num. Coefs{col 54}{c |}
{res}{col 1}{text}{hline 13}{c +}{hline 12}{hline 12}{hline 14}{hline 1}{c RT}
{col 1}{text}     symbol1{col 14}{c |}{space 1}     2431{col 27}{space 1}     2431{col 39}{result}{space 1}        0{col 53}{text}*{col 54}{c |}
{res}{col 1}{text}     year1_y{col 14}{c |}{space 1}        8{col 27}{space 1}        0{col 39}{result}{space 1}        8{col 53}{text} {col 54}{c |}
{res}{col 1}{text}{hline 13}{c BT}{hline 12}{hline 12}{hline 14}{hline 1}{c BRC}
* = FE nested within cluster; treated as redundant for DoF computation
{res}
{com}. 
. 
. 
. ******Mechanism 2- the width of firms' research ******

. 
. ***num_ds_ipc_4 is the number of research fields according to firms' design patents.

. 
. ***num_utt_ipc_4 is the number of research fields according to firms' utility patents.

. 
. ***num_tl_ipc_4 is the number of research fields according to firms' all three kinds of patents.

. 
. 
. 
. reghdfe F2.num_ds_ipc_4 whpunv_cor_pat $acontrol3_list, a( symbol1 year1_y) cluster(symbol1)
{res}{txt}(dropped 237 {browse "http://scorreia.com/research/singletons.pdf":singleton observations})
{res}{txt}({browse "http://scorreia.com/research/hdfe.pdf":MWFE estimator} converged in 6 iterations)
{res}
{txt}HDFE Linear regression{col 51}Number of obs{col 67}= {res}    10,241
{txt}Absorbing 2 HDFE groups{col 51}F({res}   5{txt},{res}   2192{txt}){col 67}= {res}      1.65
{txt}Statistics robust to heteroskedasticity{col 51}Prob > F{col 67}= {res}    0.1441
{txt}{col 51}R-squared{col 67}= {res}    0.7112
{txt}{col 51}Adj R-squared{col 67}= {res}    0.6320
{txt}{col 51}Within R-sq.{col 67}= {res}    0.0066
{txt}{col 1}Number of clusters ({res}symbol1{txt}) {col 30}= {res}     2,193{txt}{col 51}Root MSE{col 67}= {res}    1.0648

{txt}{ralign 83:(Std. Err. adjusted for {res:2,193} clusters in symbol1)}
{hline 18}{c TT}{hline 11}{hline 11}{hline 9}{hline 8}{hline 13}{hline 12}
{col 19}{c |}{col 31}    Robust
{col 1}  F2.num_ds_ipc_4{col 19}{c |}      Coef.{col 31}   Std. Err.{col 43}      t{col 51}   P>|t|{col 59}     [95% Con{col 72}f. Interval]
{hline 18}{c +}{hline 11}{hline 11}{hline 9}{hline 8}{hline 13}{hline 12}
{space 3}whpunv_cor_pat {c |}{col 19}{res}{space 2} .3334668{col 31}{space 2} .1641413{col 42}{space 1}    2.03{col 51}{space 3}0.042{col 59}{space 4}  .011578{col 72}{space 3} .6553556
{txt}{space 5}lnexp_stk_85 {c |}{col 19}{res}{space 2} -.006282{col 31}{space 2} .0050317{col 42}{space 1}   -1.25{col 51}{space 3}0.212{col 59}{space 4}-.0161494{col 72}{space 3} .0035854
{txt}{space 8}lntol_ast {c |}{col 19}{res}{space 2}  .023525{col 31}{space 2} .0545731{col 42}{space 1}    0.43{col 51}{space 3}0.666{col 59}{space 4}-.0834954{col 72}{space 3} .1305453
{txt}{space 8}lncpt_stk {c |}{col 19}{res}{space 2} .2070575{col 31}{space 2} .1080244{col 42}{space 1}    1.92{col 51}{space 3}0.055{col 59}{space 4}-.0047835{col 72}{space 3} .4188985
{txt}lntol_current_ast {c |}{col 19}{res}{space 2} .0308412{col 31}{space 2} .0335084{col 42}{space 1}    0.92{col 51}{space 3}0.357{col 59}{space 4}-.0348704{col 72}{space 3} .0965529
{txt}{space 12}_cons {c |}{col 19}{res}{space 2}-4.781253{col 31}{space 2} 2.003927{col 42}{space 1}   -2.39{col 51}{space 3}0.017{col 59}{space 4}-8.711047{col 72}{space 3}-.8514582
{txt}{hline 18}{c BT}{hline 11}{hline 11}{hline 9}{hline 8}{hline 13}{hline 12}
{res}
{txt}Absorbed degrees of freedom:
{res}{col 1}{text}{hline 13}{c TT}{hline 12}{hline 12}{hline 14}{hline 1}{c TRC}
{col 1}{text} Absorbed FE{col 14}{c |} Categories{col 27} - Redundant{col 39}  = Num. Coefs{col 54}{c |}
{res}{col 1}{text}{hline 13}{c +}{hline 12}{hline 12}{hline 14}{hline 1}{c RT}
{col 1}{text}     symbol1{col 14}{c |}{space 1}     2193{col 27}{space 1}     2193{col 39}{result}{space 1}        0{col 53}{text}*{col 54}{c |}
{res}{col 1}{text}     year1_y{col 14}{c |}{space 1}        6{col 27}{space 1}        0{col 39}{result}{space 1}        6{col 53}{text} {col 54}{c |}
{res}{col 1}{text}{hline 13}{c BT}{hline 12}{hline 12}{hline 14}{hline 1}{c BRC}
* = FE nested within cluster; treated as redundant for DoF computation
{res}
{com}. 
. reghdfe F2.num_utt_ipc_4 whpunv_cor_pat $acontrol3_list, a( symbol1 year1_y) cluster(symbol1)
{res}{txt}(dropped 237 {browse "http://scorreia.com/research/singletons.pdf":singleton observations})
{res}{txt}({browse "http://scorreia.com/research/hdfe.pdf":MWFE estimator} converged in 6 iterations)
{res}
{txt}HDFE Linear regression{col 51}Number of obs{col 67}= {res}    10,241
{txt}Absorbing 2 HDFE groups{col 51}F({res}   5{txt},{res}   2192{txt}){col 67}= {res}     10.66
{txt}Statistics robust to heteroskedasticity{col 51}Prob > F{col 67}= {res}    0.0000
{txt}{col 51}R-squared{col 67}= {res}    0.7933
{txt}{col 51}Adj R-squared{col 67}= {res}    0.7367
{txt}{col 51}Within R-sq.{col 67}= {res}    0.0269
{txt}{col 1}Number of clusters ({res}symbol1{txt}) {col 30}= {res}     2,193{txt}{col 51}Root MSE{col 67}= {res}    3.0191

{txt}{ralign 83:(Std. Err. adjusted for {res:2,193} clusters in symbol1)}
{hline 18}{c TT}{hline 11}{hline 11}{hline 9}{hline 8}{hline 13}{hline 12}
{col 19}{c |}{col 31}    Robust
{col 1} F2.num_utt_ipc_4{col 19}{c |}      Coef.{col 31}   Std. Err.{col 43}      t{col 51}   P>|t|{col 59}     [95% Con{col 72}f. Interval]
{hline 18}{c +}{hline 11}{hline 11}{hline 9}{hline 8}{hline 13}{hline 12}
{space 3}whpunv_cor_pat {c |}{col 19}{res}{space 2} 2.337157{col 31}{space 2} .4446151{col 42}{space 1}    5.26{col 51}{space 3}0.000{col 59}{space 4} 1.465246{col 72}{space 3} 3.209068
{txt}{space 5}lnexp_stk_85 {c |}{col 19}{res}{space 2} .0588241{col 31}{space 2} .0191568{col 42}{space 1}    3.07{col 51}{space 3}0.002{col 59}{space 4} .0212567{col 72}{space 3} .0963915
{txt}{space 8}lntol_ast {c |}{col 19}{res}{space 2} .2698246{col 31}{space 2} .1456413{col 42}{space 1}    1.85{col 51}{space 3}0.064{col 59}{space 4}-.0157849{col 72}{space 3}  .555434
{txt}{space 8}lncpt_stk {c |}{col 19}{res}{space 2} .7471112{col 31}{space 2} .2258971{col 42}{space 1}    3.31{col 51}{space 3}0.001{col 59}{space 4} .3041165{col 72}{space 3} 1.190106
{txt}lntol_current_ast {c |}{col 19}{res}{space 2} .0867907{col 31}{space 2} .0898928{col 42}{space 1}    0.97{col 51}{space 3}0.334{col 59}{space 4}-.0894932{col 72}{space 3} .2630747
{txt}{space 12}_cons {c |}{col 19}{res}{space 2} -20.3966{col 31}{space 2} 5.003199{col 42}{space 1}   -4.08{col 51}{space 3}0.000{col 59}{space 4} -30.2081{col 72}{space 3}-10.58509
{txt}{hline 18}{c BT}{hline 11}{hline 11}{hline 9}{hline 8}{hline 13}{hline 12}
{res}
{txt}Absorbed degrees of freedom:
{res}{col 1}{text}{hline 13}{c TT}{hline 12}{hline 12}{hline 14}{hline 1}{c TRC}
{col 1}{text} Absorbed FE{col 14}{c |} Categories{col 27} - Redundant{col 39}  = Num. Coefs{col 54}{c |}
{res}{col 1}{text}{hline 13}{c +}{hline 12}{hline 12}{hline 14}{hline 1}{c RT}
{col 1}{text}     symbol1{col 14}{c |}{space 1}     2193{col 27}{space 1}     2193{col 39}{result}{space 1}        0{col 53}{text}*{col 54}{c |}
{res}{col 1}{text}     year1_y{col 14}{c |}{space 1}        6{col 27}{space 1}        0{col 39}{result}{space 1}        6{col 53}{text} {col 54}{c |}
{res}{col 1}{text}{hline 13}{c BT}{hline 12}{hline 12}{hline 14}{hline 1}{c BRC}
* = FE nested within cluster; treated as redundant for DoF computation
{res}
{com}. 
. reghdfe F2.num_tl_ipc_4 whpunv_cor_pat $acontrol3_list, a( symbol1 year1_y) cluster(symbol1)
{res}{txt}(dropped 237 {browse "http://scorreia.com/research/singletons.pdf":singleton observations})
{res}{txt}({browse "http://scorreia.com/research/hdfe.pdf":MWFE estimator} converged in 6 iterations)
{res}
{txt}HDFE Linear regression{col 51}Number of obs{col 67}= {res}    10,241
{txt}Absorbing 2 HDFE groups{col 51}F({res}   5{txt},{res}   2192{txt}){col 67}= {res}      1.79
{txt}Statistics robust to heteroskedasticity{col 51}Prob > F{col 67}= {res}    0.1113
{txt}{col 51}R-squared{col 67}= {res}    0.8117
{txt}{col 51}Adj R-squared{col 67}= {res}    0.7600
{txt}{col 51}Within R-sq.{col 67}= {res}    0.0050
{txt}{col 1}Number of clusters ({res}symbol1{txt}) {col 30}= {res}     2,193{txt}{col 51}Root MSE{col 67}= {res}    5.9320

{txt}{ralign 83:(Std. Err. adjusted for {res:2,193} clusters in symbol1)}
{hline 18}{c TT}{hline 11}{hline 11}{hline 9}{hline 8}{hline 13}{hline 12}
{col 19}{c |}{col 31}    Robust
{col 1}  F2.num_tl_ipc_4{col 19}{c |}      Coef.{col 31}   Std. Err.{col 43}      t{col 51}   P>|t|{col 59}     [95% Con{col 72}f. Interval]
{hline 18}{c +}{hline 11}{hline 11}{hline 9}{hline 8}{hline 13}{hline 12}
{space 3}whpunv_cor_pat {c |}{col 19}{res}{space 2} .8565022{col 31}{space 2} .7663237{col 42}{space 1}    1.12{col 51}{space 3}0.264{col 59}{space 4}-.6462944{col 72}{space 3} 2.359299
{txt}{space 5}lnexp_stk_85 {c |}{col 19}{res}{space 2}  -.02691{col 31}{space 2} .0452344{col 42}{space 1}   -0.59{col 51}{space 3}0.552{col 59}{space 4}-.1156167{col 72}{space 3} .0617968
{txt}{space 8}lntol_ast {c |}{col 19}{res}{space 2} .5184168{col 31}{space 2} .3232266{col 42}{space 1}    1.60{col 51}{space 3}0.109{col 59}{space 4}-.1154458{col 72}{space 3} 1.152279
{txt}{space 8}lncpt_stk {c |}{col 19}{res}{space 2} 1.049806{col 31}{space 2} .5755144{col 42}{space 1}    1.82{col 51}{space 3}0.068{col 59}{space 4}-.0788041{col 72}{space 3} 2.178417
{txt}lntol_current_ast {c |}{col 19}{res}{space 2} .0145194{col 31}{space 2} .1980508{col 42}{space 1}    0.07{col 51}{space 3}0.942{col 59}{space 4}-.3738674{col 72}{space 3} .4029063
{txt}{space 12}_cons {c |}{col 19}{res}{space 2}-27.04652{col 31}{space 2} 11.89712{col 42}{space 1}   -2.27{col 51}{space 3}0.023{col 59}{space 4}-50.37732{col 72}{space 3}-3.715713
{txt}{hline 18}{c BT}{hline 11}{hline 11}{hline 9}{hline 8}{hline 13}{hline 12}
{res}
{txt}Absorbed degrees of freedom:
{res}{col 1}{text}{hline 13}{c TT}{hline 12}{hline 12}{hline 14}{hline 1}{c TRC}
{col 1}{text} Absorbed FE{col 14}{c |} Categories{col 27} - Redundant{col 39}  = Num. Coefs{col 54}{c |}
{res}{col 1}{text}{hline 13}{c +}{hline 12}{hline 12}{hline 14}{hline 1}{c RT}
{col 1}{text}     symbol1{col 14}{c |}{space 1}     2193{col 27}{space 1}     2193{col 39}{result}{space 1}        0{col 53}{text}*{col 54}{c |}
{res}{col 1}{text}     year1_y{col 14}{c |}{space 1}        6{col 27}{space 1}        0{col 39}{result}{space 1}        6{col 53}{text} {col 54}{c |}
{res}{col 1}{text}{hline 13}{c BT}{hline 12}{hline 12}{hline 14}{hline 1}{c BRC}
* = FE nested within cluster; treated as redundant for DoF computation
{res}
{com}. 
. 
. 
. 
. 
. 
. 
. ***************************         Heterogeneity Analysis        **********************************

. 
. 
. 
. ******Heterogeneity Analysis 1: the number of UIC patent from different distant******

. 
. ***lnkm_0_100_num is the log form of UIC patents' number that the university is located from 0 km to 100 km.

. 
. ***lnkm_100_300_num is the log form of UIC patents' number that the university is located from 100 km to 300 km.

. 
. ***lnkm_300_500_num is the log form of UIC patents' number that the university is located from 300 km to 500 km.

. 
. ***lnkm_500_num is the log form of the UIC patents' number, which the university is located in, which is more significant than 500 km.

. 
. 
. 
. reghdfe op_tfp_2  lnkm_0_100_num  lnkm_100_300_num lnkm_300_500_num lnkm_500_num $acontrol3_list, a(symbol1 year1_y) cluster(symbol1)
{res}{txt}(dropped 124 {browse "http://scorreia.com/research/singletons.pdf":singleton observations})
{res}{txt}({browse "http://scorreia.com/research/hdfe.pdf":MWFE estimator} converged in 6 iterations)
{res}
{txt}HDFE Linear regression{col 51}Number of obs{col 67}= {res}    14,706
{txt}Absorbing 2 HDFE groups{col 51}F({res}   8{txt},{res}   2349{txt}){col 67}= {res}      1.95
{txt}Statistics robust to heteroskedasticity{col 51}Prob > F{col 67}= {res}    0.0490
{txt}{col 51}R-squared{col 67}= {res}    0.5655
{txt}{col 51}Adj R-squared{col 67}= {res}    0.4822
{txt}{col 51}Within R-sq.{col 67}= {res}    0.0019
{txt}{col 1}Number of clusters ({res}symbol1{txt}) {col 30}= {res}     2,350{txt}{col 51}Root MSE{col 67}= {res}    0.6174

{txt}{ralign 83:(Std. Err. adjusted for {res:2,350} clusters in symbol1)}
{hline 18}{c TT}{hline 11}{hline 11}{hline 9}{hline 8}{hline 13}{hline 12}
{col 19}{c |}{col 31}    Robust
{col 1}         op_tfp_2{col 19}{c |}      Coef.{col 31}   Std. Err.{col 43}      t{col 51}   P>|t|{col 59}     [95% Con{col 72}f. Interval]
{hline 18}{c +}{hline 11}{hline 11}{hline 9}{hline 8}{hline 13}{hline 12}
{space 3}lnkm_0_100_num {c |}{col 19}{res}{space 2} .1742806{col 31}{space 2} .1290147{col 42}{space 1}    1.35{col 51}{space 3}0.177{col 59}{space 4}-.0787139{col 72}{space 3} .4272752
{txt}{space 1}lnkm_100_300_num {c |}{col 19}{res}{space 2} .0941852{col 31}{space 2} .0890471{col 42}{space 1}    1.06{col 51}{space 3}0.290{col 59}{space 4}-.0804339{col 72}{space 3} .2688043
{txt}{space 1}lnkm_300_500_num {c |}{col 19}{res}{space 2}-.1473036{col 31}{space 2} .1706824{col 42}{space 1}   -0.86{col 51}{space 3}0.388{col 59}{space 4}-.4820074{col 72}{space 3} .1874002
{txt}{space 5}lnkm_500_num {c |}{col 19}{res}{space 2} .0873583{col 31}{space 2} .0406359{col 42}{space 1}    2.15{col 51}{space 3}0.032{col 59}{space 4} .0076723{col 72}{space 3} .1670442
{txt}{space 5}lnexp_stk_85 {c |}{col 19}{res}{space 2}-.0012451{col 31}{space 2} .0024978{col 42}{space 1}   -0.50{col 51}{space 3}0.618{col 59}{space 4}-.0061432{col 72}{space 3}  .003653
{txt}{space 8}lntol_ast {c |}{col 19}{res}{space 2} .0339861{col 31}{space 2} .0349098{col 42}{space 1}    0.97{col 51}{space 3}0.330{col 59}{space 4} -.034471{col 72}{space 3} .1024433
{txt}{space 8}lncpt_stk {c |}{col 19}{res}{space 2}-.0051094{col 31}{space 2} .0236605{col 42}{space 1}   -0.22{col 51}{space 3}0.829{col 59}{space 4}-.0515069{col 72}{space 3} .0412882
{txt}lntol_current_ast {c |}{col 19}{res}{space 2}  .014807{col 31}{space 2} .0275737{col 42}{space 1}    0.54{col 51}{space 3}0.591{col 59}{space 4}-.0392643{col 72}{space 3} .0688782
{txt}{space 12}_cons {c |}{col 19}{res}{space 2} 2.756599{col 31}{space 2} .4782239{col 42}{space 1}    5.76{col 51}{space 3}0.000{col 59}{space 4} 1.818814{col 72}{space 3} 3.694383
{txt}{hline 18}{c BT}{hline 11}{hline 11}{hline 9}{hline 8}{hline 13}{hline 12}
{res}
{txt}Absorbed degrees of freedom:
{res}{col 1}{text}{hline 13}{c TT}{hline 12}{hline 12}{hline 14}{hline 1}{c TRC}
{col 1}{text} Absorbed FE{col 14}{c |} Categories{col 27} - Redundant{col 39}  = Num. Coefs{col 54}{c |}
{res}{col 1}{text}{hline 13}{c +}{hline 12}{hline 12}{hline 14}{hline 1}{c RT}
{col 1}{text}     symbol1{col 14}{c |}{space 1}     2350{col 27}{space 1}     2350{col 39}{result}{space 1}        0{col 53}{text}*{col 54}{c |}
{res}{col 1}{text}     year1_y{col 14}{c |}{space 1}        8{col 27}{space 1}        0{col 39}{result}{space 1}        8{col 53}{text} {col 54}{c |}
{res}{col 1}{text}{hline 13}{c BT}{hline 12}{hline 12}{hline 14}{hline 1}{c BRC}
* = FE nested within cluster; treated as redundant for DoF computation
{res}
{com}. 
. 
. 
. ******Heterogeneity Analysis 2: the different impact of firms' different kinds of UIC patents ******

. 
. ***lncity_num is the log form of the UIC patents' number that the collaborated university is in the same city as the firm.

. 
. ***lnncity_num is the log form of the UIC patents' number, which the university is located in the distinct city of the firm.

. 
. ***lnprov_ncity_num is the log form of the UIC patents' number, which shows that the university is located in the same province but in the distinct city of the firm.

. 
. ***lnnprov_num is the log form of the UIC patents' number, which the university is located in the distinct province of the firm.

. 
. 
. 
. reghdfe op_tfp_2 lncity_num lnprov_ncity_num lnnprov_num $acontrol3_list, a(symbol1 year1_y) cluster(symbol1)
{res}{txt}(dropped 124 {browse "http://scorreia.com/research/singletons.pdf":singleton observations})
{res}{txt}({browse "http://scorreia.com/research/hdfe.pdf":MWFE estimator} converged in 6 iterations)
{res}
{txt}HDFE Linear regression{col 51}Number of obs{col 67}= {res}    14,706
{txt}Absorbing 2 HDFE groups{col 51}F({res}   7{txt},{res}   2349{txt}){col 67}= {res}      1.86
{txt}Statistics robust to heteroskedasticity{col 51}Prob > F{col 67}= {res}    0.0723
{txt}{col 51}R-squared{col 67}= {res}    0.5653
{txt}{col 51}Adj R-squared{col 67}= {res}    0.4821
{txt}{col 51}Within R-sq.{col 67}= {res}    0.0016
{txt}{col 1}Number of clusters ({res}symbol1{txt}) {col 30}= {res}     2,350{txt}{col 51}Root MSE{col 67}= {res}    0.6174

{txt}{ralign 83:(Std. Err. adjusted for {res:2,350} clusters in symbol1)}
{hline 18}{c TT}{hline 11}{hline 11}{hline 9}{hline 8}{hline 13}{hline 12}
{col 19}{c |}{col 31}    Robust
{col 1}         op_tfp_2{col 19}{c |}      Coef.{col 31}   Std. Err.{col 43}      t{col 51}   P>|t|{col 59}     [95% Con{col 72}f. Interval]
{hline 18}{c +}{hline 11}{hline 11}{hline 9}{hline 8}{hline 13}{hline 12}
{space 7}lncity_num {c |}{col 19}{res}{space 2}  .035639{col 31}{space 2} .1441085{col 42}{space 1}    0.25{col 51}{space 3}0.805{col 59}{space 4}-.2469541{col 72}{space 3} .3182322
{txt}{space 1}lnprov_ncity_num {c |}{col 19}{res}{space 2} .0657255{col 31}{space 2} .1863097{col 42}{space 1}    0.35{col 51}{space 3}0.724{col 59}{space 4} -.299623{col 72}{space 3} .4310741
{txt}{space 6}lnnprov_num {c |}{col 19}{res}{space 2} .0877142{col 31}{space 2} .0369661{col 42}{space 1}    2.37{col 51}{space 3}0.018{col 59}{space 4} .0152247{col 72}{space 3} .1602037
{txt}{space 5}lnexp_stk_85 {c |}{col 19}{res}{space 2}-.0012971{col 31}{space 2} .0024964{col 42}{space 1}   -0.52{col 51}{space 3}0.603{col 59}{space 4}-.0061924{col 72}{space 3} .0035982
{txt}{space 8}lntol_ast {c |}{col 19}{res}{space 2} .0334973{col 31}{space 2} .0349017{col 42}{space 1}    0.96{col 51}{space 3}0.337{col 59}{space 4}-.0349439{col 72}{space 3} .1019386
{txt}{space 8}lncpt_stk {c |}{col 19}{res}{space 2} -.004817{col 31}{space 2} .0236558{col 42}{space 1}   -0.20{col 51}{space 3}0.839{col 59}{space 4}-.0512054{col 72}{space 3} .0415715
{txt}lntol_current_ast {c |}{col 19}{res}{space 2} .0153609{col 31}{space 2} .0275733{col 42}{space 1}    0.56{col 51}{space 3}0.578{col 59}{space 4}-.0387096{col 72}{space 3} .0694313
{txt}{space 12}_cons {c |}{col 19}{res}{space 2} 2.749764{col 31}{space 2} .4778748{col 42}{space 1}    5.75{col 51}{space 3}0.000{col 59}{space 4} 1.812664{col 72}{space 3} 3.686864
{txt}{hline 18}{c BT}{hline 11}{hline 11}{hline 9}{hline 8}{hline 13}{hline 12}
{res}
{txt}Absorbed degrees of freedom:
{res}{col 1}{text}{hline 13}{c TT}{hline 12}{hline 12}{hline 14}{hline 1}{c TRC}
{col 1}{text} Absorbed FE{col 14}{c |} Categories{col 27} - Redundant{col 39}  = Num. Coefs{col 54}{c |}
{res}{col 1}{text}{hline 13}{c +}{hline 12}{hline 12}{hline 14}{hline 1}{c RT}
{col 1}{text}     symbol1{col 14}{c |}{space 1}     2350{col 27}{space 1}     2350{col 39}{result}{space 1}        0{col 53}{text}*{col 54}{c |}
{res}{col 1}{text}     year1_y{col 14}{c |}{space 1}        8{col 27}{space 1}        0{col 39}{result}{space 1}        8{col 53}{text} {col 54}{c |}
{res}{col 1}{text}{hline 13}{c BT}{hline 12}{hline 12}{hline 14}{hline 1}{c BRC}
* = FE nested within cluster; treated as redundant for DoF computation
{res}
{com}. 
. reghdfe op_tfp_2 lncity_num lnncity_num $acontrol3_list, a(symbol1 year1_y) cluster(symbol1)
{res}{txt}(dropped 124 {browse "http://scorreia.com/research/singletons.pdf":singleton observations})
{res}{txt}({browse "http://scorreia.com/research/hdfe.pdf":MWFE estimator} converged in 6 iterations)
{res}
{txt}HDFE Linear regression{col 51}Number of obs{col 67}= {res}    14,706
{txt}Absorbing 2 HDFE groups{col 51}F({res}   6{txt},{res}   2349{txt}){col 67}= {res}      2.13
{txt}Statistics robust to heteroskedasticity{col 51}Prob > F{col 67}= {res}    0.0476
{txt}{col 51}R-squared{col 67}= {res}    0.5653
{txt}{col 51}Adj R-squared{col 67}= {res}    0.4821
{txt}{col 51}Within R-sq.{col 67}= {res}    0.0016
{txt}{col 1}Number of clusters ({res}symbol1{txt}) {col 30}= {res}     2,350{txt}{col 51}Root MSE{col 67}= {res}    0.6174

{txt}{ralign 83:(Std. Err. adjusted for {res:2,350} clusters in symbol1)}
{hline 18}{c TT}{hline 11}{hline 11}{hline 9}{hline 8}{hline 13}{hline 12}
{col 19}{c |}{col 31}    Robust
{col 1}         op_tfp_2{col 19}{c |}      Coef.{col 31}   Std. Err.{col 43}      t{col 51}   P>|t|{col 59}     [95% Con{col 72}f. Interval]
{hline 18}{c +}{hline 11}{hline 11}{hline 9}{hline 8}{hline 13}{hline 12}
{space 7}lncity_num {c |}{col 19}{res}{space 2} .0333201{col 31}{space 2} .1457773{col 42}{space 1}    0.23{col 51}{space 3}0.819{col 59}{space 4}-.2525453{col 72}{space 3} .3191856
{txt}{space 6}lnncity_num {c |}{col 19}{res}{space 2} .0853349{col 31}{space 2} .0362411{col 42}{space 1}    2.35{col 51}{space 3}0.019{col 59}{space 4} .0142671{col 72}{space 3} .1564026
{txt}{space 5}lnexp_stk_85 {c |}{col 19}{res}{space 2}-.0012961{col 31}{space 2} .0024964{col 42}{space 1}   -0.52{col 51}{space 3}0.604{col 59}{space 4}-.0061915{col 72}{space 3} .0035993
{txt}{space 8}lntol_ast {c |}{col 19}{res}{space 2}  .033475{col 31}{space 2} .0349041{col 42}{space 1}    0.96{col 51}{space 3}0.338{col 59}{space 4} -.034971{col 72}{space 3}  .101921
{txt}{space 8}lncpt_stk {c |}{col 19}{res}{space 2}-.0047599{col 31}{space 2} .0236605{col 42}{space 1}   -0.20{col 51}{space 3}0.841{col 59}{space 4}-.0511575{col 72}{space 3} .0416376
{txt}lntol_current_ast {c |}{col 19}{res}{space 2} .0153853{col 31}{space 2} .0275817{col 42}{space 1}    0.56{col 51}{space 3}0.577{col 59}{space 4}-.0387017{col 72}{space 3} .0694722
{txt}{space 12}_cons {c |}{col 19}{res}{space 2} 2.748703{col 31}{space 2} .4780371{col 42}{space 1}    5.75{col 51}{space 3}0.000{col 59}{space 4} 1.811284{col 72}{space 3} 3.686121
{txt}{hline 18}{c BT}{hline 11}{hline 11}{hline 9}{hline 8}{hline 13}{hline 12}
{res}
{txt}Absorbed degrees of freedom:
{res}{col 1}{text}{hline 13}{c TT}{hline 12}{hline 12}{hline 14}{hline 1}{c TRC}
{col 1}{text} Absorbed FE{col 14}{c |} Categories{col 27} - Redundant{col 39}  = Num. Coefs{col 54}{c |}
{res}{col 1}{text}{hline 13}{c +}{hline 12}{hline 12}{hline 14}{hline 1}{c RT}
{col 1}{text}     symbol1{col 14}{c |}{space 1}     2350{col 27}{space 1}     2350{col 39}{result}{space 1}        0{col 53}{text}*{col 54}{c |}
{res}{col 1}{text}     year1_y{col 14}{c |}{space 1}        8{col 27}{space 1}        0{col 39}{result}{space 1}        8{col 53}{text} {col 54}{c |}
{res}{col 1}{text}{hline 13}{c BT}{hline 12}{hline 12}{hline 14}{hline 1}{c BRC}
* = FE nested within cluster; treated as redundant for DoF computation
{res}
{com}. 
. reghdfe op_tfp_2 lnprov_num lnnprov_num $acontrol3_list, a(symbol1 year1_y) cluster(symbol1)
{res}{txt}(dropped 124 {browse "http://scorreia.com/research/singletons.pdf":singleton observations})
{res}{txt}({browse "http://scorreia.com/research/hdfe.pdf":MWFE estimator} converged in 6 iterations)
{res}
{txt}HDFE Linear regression{col 51}Number of obs{col 67}= {res}    14,706
{txt}Absorbing 2 HDFE groups{col 51}F({res}   6{txt},{res}   2349{txt}){col 67}= {res}      2.17
{txt}Statistics robust to heteroskedasticity{col 51}Prob > F{col 67}= {res}    0.0432
{txt}{col 51}R-squared{col 67}= {res}    0.5653
{txt}{col 51}Adj R-squared{col 67}= {res}    0.4821
{txt}{col 51}Within R-sq.{col 67}= {res}    0.0016
{txt}{col 1}Number of clusters ({res}symbol1{txt}) {col 30}= {res}     2,350{txt}{col 51}Root MSE{col 67}= {res}    0.6174

{txt}{ralign 83:(Std. Err. adjusted for {res:2,350} clusters in symbol1)}
{hline 18}{c TT}{hline 11}{hline 11}{hline 9}{hline 8}{hline 13}{hline 12}
{col 19}{c |}{col 31}    Robust
{col 1}         op_tfp_2{col 19}{c |}      Coef.{col 31}   Std. Err.{col 43}      t{col 51}   P>|t|{col 59}     [95% Con{col 72}f. Interval]
{hline 18}{c +}{hline 11}{hline 11}{hline 9}{hline 8}{hline 13}{hline 12}
{space 7}lnprov_num {c |}{col 19}{res}{space 2} .0540999{col 31}{space 2} .1246698{col 42}{space 1}    0.43{col 51}{space 3}0.664{col 59}{space 4}-.1903745{col 72}{space 3} .2985743
{txt}{space 6}lnnprov_num {c |}{col 19}{res}{space 2} .0877282{col 31}{space 2} .0369541{col 42}{space 1}    2.37{col 51}{space 3}0.018{col 59}{space 4} .0152622{col 72}{space 3} .1601942
{txt}{space 5}lnexp_stk_85 {c |}{col 19}{res}{space 2}-.0013053{col 31}{space 2} .0024974{col 42}{space 1}   -0.52{col 51}{space 3}0.601{col 59}{space 4}-.0062026{col 72}{space 3} .0035919
{txt}{space 8}lntol_ast {c |}{col 19}{res}{space 2} .0335169{col 31}{space 2} .0349063{col 42}{space 1}    0.96{col 51}{space 3}0.337{col 59}{space 4}-.0349334{col 72}{space 3} .1019673
{txt}{space 8}lncpt_stk {c |}{col 19}{res}{space 2}-.0048263{col 31}{space 2}  .023657{col 42}{space 1}   -0.20{col 51}{space 3}0.838{col 59}{space 4} -.051217{col 72}{space 3} .0415645
{txt}lntol_current_ast {c |}{col 19}{res}{space 2} .0153271{col 31}{space 2} .0275841{col 42}{space 1}    0.56{col 51}{space 3}0.579{col 59}{space 4}-.0387647{col 72}{space 3} .0694189
{txt}{space 12}_cons {c |}{col 19}{res}{space 2} 2.750249{col 31}{space 2} .4779197{col 42}{space 1}    5.75{col 51}{space 3}0.000{col 59}{space 4}  1.81306{col 72}{space 3} 3.687437
{txt}{hline 18}{c BT}{hline 11}{hline 11}{hline 9}{hline 8}{hline 13}{hline 12}
{res}
{txt}Absorbed degrees of freedom:
{res}{col 1}{text}{hline 13}{c TT}{hline 12}{hline 12}{hline 14}{hline 1}{c TRC}
{col 1}{text} Absorbed FE{col 14}{c |} Categories{col 27} - Redundant{col 39}  = Num. Coefs{col 54}{c |}
{res}{col 1}{text}{hline 13}{c +}{hline 12}{hline 12}{hline 14}{hline 1}{c RT}
{col 1}{text}     symbol1{col 14}{c |}{space 1}     2350{col 27}{space 1}     2350{col 39}{result}{space 1}        0{col 53}{text}*{col 54}{c |}
{res}{col 1}{text}     year1_y{col 14}{c |}{space 1}        8{col 27}{space 1}        0{col 39}{result}{space 1}        8{col 53}{text} {col 54}{c |}
{res}{col 1}{text}{hline 13}{c BT}{hline 12}{hline 12}{hline 14}{hline 1}{c BRC}
* = FE nested within cluster; treated as redundant for DoF computation
{res}
{com}. 
. 
. 
. 
. 
. 
. 
. ***************************         Heterogeneity Analysis        **********************************

. 
. ***The result of firms in tech-density indudtry

. 
. ***please use the Tech_density.dta

. save "C:\Users\67546\Desktop\First Review\S2 Data_Main_Result.dta", replace
{txt}file C:\Users\67546\Desktop\First Review\S2 Data_Main_Result.dta saved

{com}. use "C:\Users\67546\Desktop\First Review\S3 Data_Heterogeneity_Analysis_Tech_density.dta"

. reghdfe op_tfp_2 whpunv_cor_pat $acontrol3_list, a(symbol1 year1_y) cluster(symbol1)
{res}{txt}(dropped 65 {browse "http://scorreia.com/research/singletons.pdf":singleton observations})
{res}{txt}({browse "http://scorreia.com/research/hdfe.pdf":MWFE estimator} converged in 6 iterations)
{res}
{txt}HDFE Linear regression{col 51}Number of obs{col 67}= {res}     4,009
{txt}Absorbing 2 HDFE groups{col 51}F({res}   5{txt},{res}    724{txt}){col 67}= {res}      2.10
{txt}Statistics robust to heteroskedasticity{col 51}Prob > F{col 67}= {res}    0.0630
{txt}{col 51}R-squared{col 67}= {res}    0.4323
{txt}{col 51}Adj R-squared{col 67}= {res}    0.3044
{txt}{col 51}Within R-sq.{col 67}= {res}    0.0034
{txt}{col 1}Number of clusters ({res}symbol1{txt}) {col 30}= {res}       725{txt}{col 51}Root MSE{col 67}= {res}    0.6771

{txt}{ralign 83:(Std. Err. adjusted for {res:725} clusters in symbol1)}
{hline 18}{c TT}{hline 11}{hline 11}{hline 9}{hline 8}{hline 13}{hline 12}
{col 19}{c |}{col 31}    Robust
{col 1}         op_tfp_2{col 19}{c |}      Coef.{col 31}   Std. Err.{col 43}      t{col 51}   P>|t|{col 59}     [95% Con{col 72}f. Interval]
{hline 18}{c +}{hline 11}{hline 11}{hline 9}{hline 8}{hline 13}{hline 12}
{space 3}whpunv_cor_pat {c |}{col 19}{res}{space 2} .1674912{col 31}{space 2}  .055218{col 42}{space 1}    3.03{col 51}{space 3}0.003{col 59}{space 4} .0590846{col 72}{space 3} .2758977
{txt}{space 5}lnexp_stk_85 {c |}{col 19}{res}{space 2} -.001436{col 31}{space 2} .0044551{col 42}{space 1}   -0.32{col 51}{space 3}0.747{col 59}{space 4}-.0101825{col 72}{space 3} .0073104
{txt}{space 8}lntol_ast {c |}{col 19}{res}{space 2}-.0525477{col 31}{space 2} .0819242{col 42}{space 1}   -0.64{col 51}{space 3}0.521{col 59}{space 4} -.213385{col 72}{space 3} .1082897
{txt}{space 8}lncpt_stk {c |}{col 19}{res}{space 2} .0303247{col 31}{space 2} .0463894{col 42}{space 1}    0.65{col 51}{space 3}0.514{col 59}{space 4}-.0607491{col 72}{space 3} .1213985
{txt}lntol_current_ast {c |}{col 19}{res}{space 2} .0094437{col 31}{space 2} .0680481{col 42}{space 1}    0.14{col 51}{space 3}0.890{col 59}{space 4}-.1241514{col 72}{space 3} .1430388
{txt}{space 12}_cons {c |}{col 19}{res}{space 2} 3.968568{col 31}{space 2} .9564922{col 42}{space 1}    4.15{col 51}{space 3}0.000{col 59}{space 4} 2.090739{col 72}{space 3} 5.846398
{txt}{hline 18}{c BT}{hline 11}{hline 11}{hline 9}{hline 8}{hline 13}{hline 12}
{res}
{txt}Absorbed degrees of freedom:
{res}{col 1}{text}{hline 13}{c TT}{hline 12}{hline 12}{hline 14}{hline 1}{c TRC}
{col 1}{text} Absorbed FE{col 14}{c |} Categories{col 27} - Redundant{col 39}  = Num. Coefs{col 54}{c |}
{res}{col 1}{text}{hline 13}{c +}{hline 12}{hline 12}{hline 14}{hline 1}{c RT}
{col 1}{text}     symbol1{col 14}{c |}{space 1}      725{col 27}{space 1}      725{col 39}{result}{space 1}        0{col 53}{text}*{col 54}{c |}
{res}{col 1}{text}     year1_y{col 14}{c |}{space 1}        8{col 27}{space 1}        0{col 39}{result}{space 1}        8{col 53}{text} {col 54}{c |}
{res}{col 1}{text}{hline 13}{c BT}{hline 12}{hline 12}{hline 14}{hline 1}{c BRC}
* = FE nested within cluster; treated as redundant for DoF computation
{res}
{com}. ***The result of firms in intellectual-property-density indudtry

. 
. ***please use the Intellectual_property_density.dta

. use "C:\Users\67546\Desktop\First Review\S4 Data_Heterogeneity_Analysis_Non_tech_density.dta"

. ***The result of firms in non-tech-density indudtry

. 
. ***please use the Non_tech_density.dta

. 
. reghdfe op_tfp_2 whpunv_cor_pat $acontrol3_list, a(symbol1 year1_y) cluster(symbol1)
{res}{txt}(dropped 33 {browse "http://scorreia.com/research/singletons.pdf":singleton observations})
{res}{txt}({browse "http://scorreia.com/research/hdfe.pdf":MWFE estimator} converged in 6 iterations)
{res}
{txt}HDFE Linear regression{col 51}Number of obs{col 67}= {res}     2,449
{txt}Absorbing 2 HDFE groups{col 51}F({res}   5{txt},{res}    428{txt}){col 67}= {res}      0.78
{txt}Statistics robust to heteroskedasticity{col 51}Prob > F{col 67}= {res}    0.5648
{txt}{col 51}R-squared{col 67}= {res}    0.4830
{txt}{col 51}Adj R-squared{col 67}= {res}    0.3694
{txt}{col 51}Within R-sq.{col 67}= {res}    0.0028
{txt}{col 1}Number of clusters ({res}symbol1{txt}) {col 30}= {res}       429{txt}{col 51}Root MSE{col 67}= {res}    0.6505

{txt}{ralign 83:(Std. Err. adjusted for {res:429} clusters in symbol1)}
{hline 18}{c TT}{hline 11}{hline 11}{hline 9}{hline 8}{hline 13}{hline 12}
{col 19}{c |}{col 31}    Robust
{col 1}         op_tfp_2{col 19}{c |}      Coef.{col 31}   Std. Err.{col 43}      t{col 51}   P>|t|{col 59}     [95% Con{col 72}f. Interval]
{hline 18}{c +}{hline 11}{hline 11}{hline 9}{hline 8}{hline 13}{hline 12}
{space 3}whpunv_cor_pat {c |}{col 19}{res}{space 2}  .064942{col 31}{space 2} .0829511{col 42}{space 1}    0.78{col 51}{space 3}0.434{col 59}{space 4}-.0981002{col 72}{space 3} .2279842
{txt}{space 5}lnexp_stk_85 {c |}{col 19}{res}{space 2} .0103669{col 31}{space 2} .0092496{col 42}{space 1}    1.12{col 51}{space 3}0.263{col 59}{space 4}-.0078134{col 72}{space 3} .0285472
{txt}{space 8}lntol_ast {c |}{col 19}{res}{space 2} .1046105{col 31}{space 2} .1284008{col 42}{space 1}    0.81{col 51}{space 3}0.416{col 59}{space 4}-.1477642{col 72}{space 3} .3569852
{txt}{space 8}lncpt_stk {c |}{col 19}{res}{space 2} -.087526{col 31}{space 2} .0623251{col 42}{space 1}   -1.40{col 51}{space 3}0.161{col 59}{space 4}-.2100274{col 72}{space 3} .0349754
{txt}lntol_current_ast {c |}{col 19}{res}{space 2}-.0593949{col 31}{space 2} .1128033{col 42}{space 1}   -0.53{col 51}{space 3}0.599{col 59}{space 4}-.2811123{col 72}{space 3} .1623225
{txt}{space 12}_cons {c |}{col 19}{res}{space 2}  4.40409{col 31}{space 2} 1.407245{col 42}{space 1}    3.13{col 51}{space 3}0.002{col 59}{space 4}  1.63812{col 72}{space 3} 7.170061
{txt}{hline 18}{c BT}{hline 11}{hline 11}{hline 9}{hline 8}{hline 13}{hline 12}
{res}
{txt}Absorbed degrees of freedom:
{res}{col 1}{text}{hline 13}{c TT}{hline 12}{hline 12}{hline 14}{hline 1}{c TRC}
{col 1}{text} Absorbed FE{col 14}{c |} Categories{col 27} - Redundant{col 39}  = Num. Coefs{col 54}{c |}
{res}{col 1}{text}{hline 13}{c +}{hline 12}{hline 12}{hline 14}{hline 1}{c RT}
{col 1}{text}     symbol1{col 14}{c |}{space 1}      429{col 27}{space 1}      429{col 39}{result}{space 1}        0{col 53}{text}*{col 54}{c |}
{res}{col 1}{text}     year1_y{col 14}{c |}{space 1}        8{col 27}{space 1}        0{col 39}{result}{space 1}        8{col 53}{text} {col 54}{c |}
{res}{col 1}{text}{hline 13}{c BT}{hline 12}{hline 12}{hline 14}{hline 1}{c BRC}
* = FE nested within cluster; treated as redundant for DoF computation
{res}
{com}. ***The result of firms in intellectual-property-density indudtry

. 
. ***please use the Intellectual_property_density.dta

. use "C:\Users\67546\Desktop\First Review\S5 Data_Heterogeneity_Analysis_Intellectual_property_density.dta"

. reghdfe op_tfp_2 whpunv_cor_pat $acontrol3_list, a(symbol1 year1_y) cluster(symbol1)
{res}{txt}(dropped 113 {browse "http://scorreia.com/research/singletons.pdf":singleton observations})
{res}{txt}({browse "http://scorreia.com/research/hdfe.pdf":MWFE estimator} converged in 6 iterations)
{res}
{txt}HDFE Linear regression{col 51}Number of obs{col 67}= {res}     8,073
{txt}Absorbing 2 HDFE groups{col 51}F({res}   5{txt},{res}   1431{txt}){col 67}= {res}      4.57
{txt}Statistics robust to heteroskedasticity{col 51}Prob > F{col 67}= {res}    0.0004
{txt}{col 51}R-squared{col 67}= {res}    0.4471
{txt}{col 51}Adj R-squared{col 67}= {res}    0.3266
{txt}{col 51}Within R-sq.{col 67}= {res}    0.0043
{txt}{col 1}Number of clusters ({res}symbol1{txt}) {col 30}= {res}     1,432{txt}{col 51}Root MSE{col 67}= {res}    0.6719

{txt}{ralign 83:(Std. Err. adjusted for {res:1,432} clusters in symbol1)}
{hline 18}{c TT}{hline 11}{hline 11}{hline 9}{hline 8}{hline 13}{hline 12}
{col 19}{c |}{col 31}    Robust
{col 1}         op_tfp_2{col 19}{c |}      Coef.{col 31}   Std. Err.{col 43}      t{col 51}   P>|t|{col 59}     [95% Con{col 72}f. Interval]
{hline 18}{c +}{hline 11}{hline 11}{hline 9}{hline 8}{hline 13}{hline 12}
{space 3}whpunv_cor_pat {c |}{col 19}{res}{space 2} .1968515{col 31}{space 2} .0453203{col 42}{space 1}    4.34{col 51}{space 3}0.000{col 59}{space 4} .1079502{col 72}{space 3} .2857528
{txt}{space 5}lnexp_stk_85 {c |}{col 19}{res}{space 2}-.0029379{col 31}{space 2} .0031135{col 42}{space 1}   -0.94{col 51}{space 3}0.346{col 59}{space 4}-.0090454{col 72}{space 3} .0031696
{txt}{space 8}lntol_ast {c |}{col 19}{res}{space 2}-.0147707{col 31}{space 2} .0620872{col 42}{space 1}   -0.24{col 51}{space 3}0.812{col 59}{space 4}-.1365623{col 72}{space 3} .1070209
{txt}{space 8}lncpt_stk {c |}{col 19}{res}{space 2} .0475507{col 31}{space 2} .0320801{col 42}{space 1}    1.48{col 51}{space 3}0.138{col 59}{space 4}-.0153784{col 72}{space 3} .1104798
{txt}lntol_current_ast {c |}{col 19}{res}{space 2}-.0274143{col 31}{space 2} .0564292{col 42}{space 1}   -0.49{col 51}{space 3}0.627{col 59}{space 4}-.1381072{col 72}{space 3} .0832785
{txt}{space 12}_cons {c |}{col 19}{res}{space 2} 3.602164{col 31}{space 2} .6726964{col 42}{space 1}    5.35{col 51}{space 3}0.000{col 59}{space 4} 2.282587{col 72}{space 3} 4.921741
{txt}{hline 18}{c BT}{hline 11}{hline 11}{hline 9}{hline 8}{hline 13}{hline 12}
{res}
{txt}Absorbed degrees of freedom:
{res}{col 1}{text}{hline 13}{c TT}{hline 12}{hline 12}{hline 14}{hline 1}{c TRC}
{col 1}{text} Absorbed FE{col 14}{c |} Categories{col 27} - Redundant{col 39}  = Num. Coefs{col 54}{c |}
{res}{col 1}{text}{hline 13}{c +}{hline 12}{hline 12}{hline 14}{hline 1}{c RT}
{col 1}{text}     symbol1{col 14}{c |}{space 1}     1432{col 27}{space 1}     1432{col 39}{result}{space 1}        0{col 53}{text}*{col 54}{c |}
{res}{col 1}{text}     year1_y{col 14}{c |}{space 1}        8{col 27}{space 1}        0{col 39}{result}{space 1}        8{col 53}{text} {col 54}{c |}
{res}{col 1}{text}{hline 13}{c BT}{hline 12}{hline 12}{hline 14}{hline 1}{c BRC}
* = FE nested within cluster; treated as redundant for DoF computation
{res}
{com}. 
. ***The result of firms in Non-intellectual-property-density indudtry

. 
. ***please use the Non_intellectual_property_density.dta

. use "C:\Users\67546\Desktop\First Review\S6 Data_Heterogeneity_Analysis_Non_intellectual_property_density.dta"

. reghdfe op_tfp_2 whpunv_cor_pat $acontrol3_list, a(symbol1 year1_y) cluster(symbol1)
{res}{txt}(dropped 57 {browse "http://scorreia.com/research/singletons.pdf":singleton observations})
{res}{txt}({browse "http://scorreia.com/research/hdfe.pdf":MWFE estimator} converged in 6 iterations)
{res}
{txt}HDFE Linear regression{col 51}Number of obs{col 67}= {res}     6,587
{txt}Absorbing 2 HDFE groups{col 51}F({res}   5{txt},{res}   1085{txt}){col 67}= {res}      2.78
{txt}Statistics robust to heteroskedasticity{col 51}Prob > F{col 67}= {res}    0.0168
{txt}{col 51}R-squared{col 67}= {res}    0.7073
{txt}{col 51}Adj R-squared{col 67}= {res}    0.6487
{txt}{col 51}Within R-sq.{col 67}= {res}    0.0052
{txt}{col 1}Number of clusters ({res}symbol1{txt}) {col 30}= {res}     1,086{txt}{col 51}Root MSE{col 67}= {res}    0.5307

{txt}{ralign 83:(Std. Err. adjusted for {res:1,086} clusters in symbol1)}
{hline 18}{c TT}{hline 11}{hline 11}{hline 9}{hline 8}{hline 13}{hline 12}
{col 19}{c |}{col 31}    Robust
{col 1}         op_tfp_2{col 19}{c |}      Coef.{col 31}   Std. Err.{col 43}      t{col 51}   P>|t|{col 59}     [95% Con{col 72}f. Interval]
{hline 18}{c +}{hline 11}{hline 11}{hline 9}{hline 8}{hline 13}{hline 12}
{space 3}whpunv_cor_pat {c |}{col 19}{res}{space 2} .0214548{col 31}{space 2} .0607419{col 42}{space 1}    0.35{col 51}{space 3}0.724{col 59}{space 4}-.0977302{col 72}{space 3} .1406397
{txt}{space 5}lnexp_stk_85 {c |}{col 19}{res}{space 2} .0015184{col 31}{space 2} .0045764{col 42}{space 1}    0.33{col 51}{space 3}0.740{col 59}{space 4}-.0074611{col 72}{space 3} .0104979
{txt}{space 8}lntol_ast {c |}{col 19}{res}{space 2} .1303462{col 31}{space 2}  .052759{col 42}{space 1}    2.47{col 51}{space 3}0.014{col 59}{space 4} .0268249{col 72}{space 3} .2338674
{txt}{space 8}lncpt_stk {c |}{col 19}{res}{space 2}-.0854489{col 31}{space 2} .0387175{col 42}{space 1}   -2.21{col 51}{space 3}0.028{col 59}{space 4}-.1614185{col 72}{space 3}-.0094794
{txt}lntol_current_ast {c |}{col 19}{res}{space 2}-.0052941{col 31}{space 2} .0320601{col 42}{space 1}   -0.17{col 51}{space 3}0.869{col 59}{space 4}-.0682009{col 72}{space 3} .0576126
{txt}{space 12}_cons {c |}{col 19}{res}{space 2} 2.737863{col 31}{space 2} .8108002{col 42}{space 1}    3.38{col 51}{space 3}0.001{col 59}{space 4} 1.146949{col 72}{space 3} 4.328777
{txt}{hline 18}{c BT}{hline 11}{hline 11}{hline 9}{hline 8}{hline 13}{hline 12}
{res}
{txt}Absorbed degrees of freedom:
{res}{col 1}{text}{hline 13}{c TT}{hline 12}{hline 12}{hline 14}{hline 1}{c TRC}
{col 1}{text} Absorbed FE{col 14}{c |} Categories{col 27} - Redundant{col 39}  = Num. Coefs{col 54}{c |}
{res}{col 1}{text}{hline 13}{c +}{hline 12}{hline 12}{hline 14}{hline 1}{c RT}
{col 1}{text}     symbol1{col 14}{c |}{space 1}     1086{col 27}{space 1}     1086{col 39}{result}{space 1}        0{col 53}{text}*{col 54}{c |}
{res}{col 1}{text}     year1_y{col 14}{c |}{space 1}        8{col 27}{space 1}        0{col 39}{result}{space 1}        8{col 53}{text} {col 54}{c |}
{res}{col 1}{text}{hline 13}{c BT}{hline 12}{hline 12}{hline 14}{hline 1}{c BRC}
* = FE nested within cluster; treated as redundant for DoF computation
{res}
{com}. log close
      {txt}name:  {res}<unnamed>
       {txt}log:  {res}C:\Users\67546\Desktop\First Review\S7 Log_Result.smcl
  {txt}log type:  {res}smcl
 {txt}closed on:  {res}11 Mar 2024, 21:48:31
{txt}{.-}
{smcl}
{txt}{sf}{ul off}
